# Supplementary material for: Transcriptomic Analyses and Experimental Validation Identified Immune-Related lncRNA–mRNA Pair MIR210HG–BPIFC Regulating the Progression of Hypertrophic Cardiomyopathy
Source: Int J Mol Sci. 2024 Feb 29;25(5):2816. doi: 10.3390/ijms25052816 (PMC10932045; doi:10.3390/ijms25052816)
Supplement: Supplementary file 1 [file ijms-25-02816-s001.zip]

Archive with 10 entries (10 files):
- FIG.S1.pdf
- FIG.S2-20240219.pdf
- FIG.S3.pdf
- Table S1 GSE180313 sample information.xlsx
- Table S2 DEGs list.xlsx.csv
- Table S3 Immune-related mRNAs.csv
- Table S4 Immune-related lncRNAs.csv
- Table S5 The interaction of lncRNA-miRNA-mRNA in the network.xlsx.csv
- Table S6 GSE130036 sample information-20231115-1.xlsx
- Table S7 Primer information-20231113.xlsx
