# Supplementary material for: Transcriptomic Analyses and Experimental Validation Identified Immune-Related lncRNA–mRNA Pair MIR210HG–BPIFC Regulating the Progression of Hypertrophic Cardiomyopathy
Source: Int J Mol Sci. 2024 Feb 29;25(5):2816. doi: 10.3390/ijms25052816 (PMC10932045; doi:10.3390/ijms25052816)
Supplement: Supplementary file 1 [file ijms-25-02816-s001.zip › Table S1 GSE180313 sample information.xlsx]

## Sheet: Sheet1
Group	GEO Accession	Organism	Platform ID	Disease state	Tissue
HCM1	GSM5460729	Homo sapiens	GPL24676	Hypertrophic cardiomyopathy	heart
HCM2	GSM5460730	Homo sapiens	GPL24676	Hypertrophic cardiomyopathy	heart
HCM3	GSM5460731	Homo sapiens	GPL24676	Hypertrophic cardiomyopathy	heart
HCM4	GSM5460732	Homo sapiens	GPL24676	Hypertrophic cardiomyopathy	heart
HCM5	GSM5460733	Homo sapiens	GPL24676	Hypertrophic cardiomyopathy	heart
HCM6	GSM5460734	Homo sapiens	GPL24676	Hypertrophic cardiomyopathy	heart
HCM7	GSM5460735	Homo sapiens	GPL24676	Hypertrophic cardiomyopathy	heart
HCM8	GSM5460736	Homo sapiens	GPL24676	Hypertrophic cardiomyopathy	heart
HCM9	GSM5460737	Homo sapiens	GPL24676	Hypertrophic cardiomyopathy	heart
HCM10	GSM5460738	Homo sapiens	GPL24676	Hypertrophic cardiomyopathy	heart
HCM11	GSM5460739	Homo sapiens	GPL24676	Hypertrophic cardiomyopathy	heart
HCM12	GSM5460740	Homo sapiens	GPL24676	Hypertrophic cardiomyopathy	heart
HCM13	GSM5460741	Homo sapiens	GPL24676	Hypertrophic cardiomyopathy	heart
CTRL1	GSM5460742	Homo sapiens	GPL24676	Non-failing	heart
CTRL2	GSM5460743	Homo sapiens	GPL24676	Non-failing	heart
CTRL3	GSM5460744	Homo sapiens	GPL24676	Non-failing	heart
CTRL4	GSM5460745	Homo sapiens	GPL24676	Non-failing	heart
CTRL5	GSM5460746	Homo sapiens	GPL24676	Non-failing	heart
CTRL6	GSM5460747	Homo sapiens	GPL24676	Non-failing	heart
CTRL7	GSM5460748	Homo sapiens	GPL24676	Non-failing	heart
