# Supplementary material for: Transcriptomic Analyses and Experimental Validation Identified Immune-Related lncRNA–mRNA Pair MIR210HG–BPIFC Regulating the Progression of Hypertrophic Cardiomyopathy
Source: Int J Mol Sci. 2024 Feb 29;25(5):2816. doi: 10.3390/ijms25052816 (PMC10932045; doi:10.3390/ijms25052816)
Supplement: Supplementary file 1 [file ijms-25-02816-s001.zip › Table S2 DEGs list.xlsx.csv]

Row.names	log2FoldChange	padj
ENSG00000170549	3.913202085	9.00E-31
ENSG00000100697	-4.225147011	2.10E-25
ENSG00000123243	1.700181726	3.15E-25
ENSG00000285727	-4.487361362	1.96E-24
ENSG00000145113	-2.408121601	7.85E-20
ENSG00000136574	-0.971461401	1.30E-18
ENSG00000261347	1.158806886	5.41E-17
ENSG00000086289	3.595754759	5.72E-17
ENSG00000244625	5.987425772	5.90E-17
ENSG00000197446	0.977374804	1.09E-16
ENSG00000205832	-1.216378072	2.17E-16
ENSG00000112096	3.018218946	2.80E-16
ENSG00000229671	1.308037006	2.81E-16
ENSG00000171848	1.678518847	2.32E-15
ENSG00000128573	0.843903105	7.30E-15
ENSG00000137177	0.960560023	3.88E-14
ENSG00000224844	2.426227672	6.44E-14
ENSG00000170561	2.908777812	9.40E-14
ENSG00000233117	2.104596913	9.71E-14
ENSG00000283787	2.090250923	1.79E-13
ENSG00000165389	2.286019481	2.54E-13
ENSG00000188636	-1.246857395	2.73E-13
ENSG00000279455	-1.631951968	3.47E-13
ENSG00000267535	0.68863964	1.04E-12
ENSG00000234519	1.846136441	1.35E-12
ENSG00000267096	1.91364345	1.52E-12
ENSG00000184708	-0.868687862	1.63E-12
ENSG00000116260	-1.547030966	2.19E-12
ENSG00000176490	-1.22914734	6.83E-12
ENSG00000158270	1.376229659	2.30E-11
ENSG00000180543	-1.567877725	2.42E-11
ENSG00000268985	-1.849231429	3.22E-11
ENSG00000286472	-1.382211279	3.60E-11
ENSG00000107957	-1.356195131	4.01E-11
ENSG00000186493	1.929958481	7.96E-11
ENSG00000068323	-1.311532735	9.83E-11
ENSG00000198612	1.593317487	1.32E-10
ENSG00000197299	-0.578972552	1.38E-10
ENSG00000134780	-0.953744032	1.67E-10
ENSG00000105072	-0.737353639	1.67E-10
ENSG00000173581	1.365558355	1.67E-10
ENSG00000285917	1.71396475	1.77E-10
ENSG00000226688	1.454932033	2.88E-10
ENSG00000244754	1.334636601	2.88E-10
ENSG00000215333	-1.244967817	3.40E-10
ENSG00000180776	1.060095832	3.47E-10
ENSG00000176092	1.997359864	3.88E-10
ENSG00000152413	2.468901872	3.88E-10
ENSG00000155621	3.282176685	4.68E-10
ENSG00000100167	-1.099864067	4.72E-10
ENSG00000287660	-1.068963829	4.98E-10
ENSG00000119630	-0.797668216	9.08E-10
ENSG00000063245	1.727773494	1.01E-09
ENSG00000276386	-1.361368276	1.04E-09
ENSG00000106633	2.209223197	1.05E-09
ENSG00000229437	-2.033689855	1.10E-09
ENSG00000286277	-2.631562181	1.19E-09
ENSG00000121578	-0.737843095	1.48E-09
ENSG00000164946	1.568390959	1.96E-09
ENSG00000056736	-2.227317022	2.03E-09
ENSG00000176697	2.287800422	2.16E-09
ENSG00000189375	-1.813993605	2.29E-09
ENSG00000171150	-0.57305286	2.30E-09
ENSG00000158859	-0.535647248	2.43E-09
ENSG00000187994	-0.981642232	2.49E-09
ENSG00000143952	4.0793779	2.61E-09
ENSG00000100307	-0.729616859	2.92E-09
ENSG00000120896	-1.597785942	3.17E-09
ENSG00000247095	-1.273187663	4.20E-09
ENSG00000140464	-1.226738945	4.20E-09
ENSG00000120903	0.75989884	4.41E-09
ENSG00000153283	0.957154672	4.50E-09
ENSG00000065361	-1.213029934	5.14E-09
ENSG00000265386	-1.147349671	6.05E-09
ENSG00000197586	-1.155214037	6.05E-09
ENSG00000268529	0.947524854	6.48E-09
ENSG00000115977	0.914656149	7.16E-09
ENSG00000160801	-0.929704436	7.46E-09
ENSG00000135976	1.537534817	9.85E-09
ENSG00000139428	-1.032297806	9.85E-09
ENSG00000127526	-0.734361579	1.06E-08
ENSG00000111913	2.026446136	1.17E-08
ENSG00000134569	-0.982392773	1.17E-08
ENSG00000171425	1.379256371	1.18E-08
ENSG00000287064	1.529058405	1.26E-08
ENSG00000085872	-0.739960784	1.26E-08
ENSG00000159403	-1.007201109	1.41E-08
ENSG00000090060	1.806635466	1.48E-08
ENSG00000145244	-2.07616595	1.57E-08
ENSG00000197213	-0.940380803	1.57E-08
ENSG00000103316	1.04870884	1.66E-08
ENSG00000107443	1.296953375	1.69E-08
ENSG00000196196	-2.026554477	1.74E-08
ENSG00000079689	-3.09161394	1.76E-08
ENSG00000071242	-1.075473591	1.82E-08
ENSG00000128578	0.840134732	1.82E-08
ENSG00000227729	-0.911706278	1.82E-08
ENSG00000116675	-0.639081236	2.85E-08
ENSG00000175356	2.138003142	3.13E-08
ENSG00000061676	-1.265124858	3.49E-08
ENSG00000141401	-0.888749373	3.81E-08
ENSG00000269982	-0.703754991	5.25E-08
ENSG00000106066	1.253276403	5.37E-08
ENSG00000214456	-1.203786765	5.42E-08
ENSG00000171055	1.200708805	5.77E-08
ENSG00000124772	-1.218381638	5.90E-08
ENSG00000135426	-1.249065731	7.44E-08
ENSG00000283051	2.264166211	9.65E-08
ENSG00000168758	-0.551823787	9.77E-08
ENSG00000258317	-1.035850319	9.85E-08
ENSG00000118707	-2.740844684	1.05E-07
ENSG00000229028	-0.608808729	1.52E-07
ENSG00000266710	-0.80086076	1.61E-07
ENSG00000055917	-0.531042746	1.83E-07
ENSG00000252591	-0.84267614	1.83E-07
ENSG00000188352	-0.569815091	1.91E-07
ENSG00000197106	-0.736606493	1.97E-07
ENSG00000251823	-1.211784946	1.97E-07
ENSG00000188649	1.473845748	1.97E-07
ENSG00000168386	1.587416408	2.01E-07
ENSG00000266407	1.494881021	2.18E-07
ENSG00000186298	-1.209537461	2.18E-07
ENSG00000110429	-0.688442663	2.21E-07
ENSG00000147872	-1.146937432	2.24E-07
ENSG00000139618	5.038578955	2.29E-07
ENSG00000108433	-0.738715583	2.29E-07
ENSG00000198585	-2.554446285	2.50E-07
ENSG00000085063	-0.81889602	2.50E-07
ENSG00000258345	-1.019442331	2.50E-07
ENSG00000136531	-2.021096888	2.66E-07
ENSG00000235703	-0.75665047	2.78E-07
ENSG00000128536	-0.778896489	2.83E-07
ENSG00000137198	-0.816853128	2.94E-07
ENSG00000172270	-0.738568171	2.99E-07
ENSG00000154813	-2.104090933	3.06E-07
ENSG00000160087	-0.677294253	3.09E-07
ENSG00000172828	-0.718806062	3.15E-07
ENSG00000047849	0.679922621	3.35E-07
ENSG00000279833	-0.671807385	3.39E-07
ENSG00000132692	1.103309339	3.82E-07
ENSG00000182836	-0.549419382	4.01E-07
ENSG00000164327	0.631961933	4.05E-07
ENSG00000026297	-0.970186791	4.11E-07
ENSG00000001084	-0.937095396	4.36E-07
ENSG00000044446	-0.821946379	4.39E-07
ENSG00000233583	1.723268294	4.40E-07
ENSG00000228337	-0.699772972	5.28E-07
ENSG00000214595	0.415405335	5.41E-07
ENSG00000188784	-0.607715716	5.46E-07
ENSG00000272405	1.074064418	5.70E-07
ENSG00000286986	2.430381834	5.94E-07
ENSG00000285142	-2.680468555	6.12E-07
ENSG00000126878	-0.76827202	6.37E-07
ENSG00000228782	-0.650834458	6.37E-07
ENSG00000149923	-0.621233734	6.59E-07
ENSG00000257576	-0.652987441	7.18E-07
ENSG00000143816	0.881742628	7.72E-07
ENSG00000110169	-0.749246171	7.72E-07
ENSG00000105642	-0.784364757	7.77E-07
ENSG00000213062	-2.85784619	7.87E-07
ENSG00000176171	-0.554639537	7.89E-07
ENSG00000272325	-0.767435174	8.47E-07
ENSG00000128294	5.511438413	8.51E-07
ENSG00000164053	-0.805008414	8.68E-07
ENSG00000100644	2.320492616	9.33E-07
ENSG00000126777	-0.903434719	1.01E-06
ENSG00000235411	-0.617048793	1.03E-06
ENSG00000272068	1.123232965	1.06E-06
ENSG00000091039	1.630281307	1.06E-06
ENSG00000105355	-0.811780166	1.06E-06
ENSG00000221340	-0.743121098	1.11E-06
ENSG00000242986	-1.155217588	1.14E-06
ENSG00000184216	-0.590314503	1.22E-06
ENSG00000107643	2.714350903	1.22E-06
ENSG00000224682	-2.624274008	1.47E-06
ENSG00000169764	2.694645326	1.55E-06
ENSG00000125827	-1.060241326	1.55E-06
ENSG00000228564	3.442103375	1.62E-06
ENSG00000114948	1.24329634	1.82E-06
ENSG00000148204	-1.235402397	1.85E-06
ENSG00000166897	-0.923428683	1.93E-06
ENSG00000039987	-0.689904686	2.00E-06
ENSG00000196932	1.806081666	2.12E-06
ENSG00000186162	-1.005452301	2.17E-06
ENSG00000135842	0.60180637	2.26E-06
ENSG00000007944	0.663764193	2.28E-06
ENSG00000280347	-0.559940804	2.47E-06
ENSG00000111679	0.826104487	2.58E-06
ENSG00000287058	-1.846280063	2.62E-06
ENSG00000251076	-0.547958051	2.69E-06
ENSG00000229953	1.127746608	2.81E-06
ENSG00000196586	1.293678481	2.81E-06
ENSG00000092445	-0.516091915	2.85E-06
ENSG00000160766	-0.647694507	3.00E-06
ENSG00000245573	1.607158261	3.00E-06
ENSG00000100225	-1.147715622	3.00E-06
ENSG00000134470	-0.513496793	3.06E-06
ENSG00000146378	1.475478719	3.22E-06
ENSG00000272243	-1.660468119	3.36E-06
ENSG00000115155	-0.505434648	3.51E-06
ENSG00000184459	-1.096224572	3.54E-06
ENSG00000213904	-0.846103593	3.61E-06
ENSG00000163956	-0.592364997	3.75E-06
ENSG00000286720	-0.576441099	3.75E-06
ENSG00000170579	2.797915752	3.82E-06
ENSG00000147676	1.314247638	4.12E-06
ENSG00000197343	-2.203055755	4.18E-06
ENSG00000268009	-0.958669577	4.21E-06
ENSG00000273802	1.199731516	4.25E-06
ENSG00000287825	-3.141758488	4.42E-06
ENSG00000256481	-0.612473383	4.58E-06
ENSG00000189196	0.858999019	5.01E-06
ENSG00000158486	-0.595892344	5.21E-06
ENSG00000258375	-0.784008494	5.25E-06
ENSG00000103126	-0.596045676	5.37E-06
ENSG00000286001	1.172460376	5.66E-06
ENSG00000197021	-0.726337026	5.67E-06
ENSG00000237793	-0.512397617	5.91E-06
ENSG00000113389	0.988951056	5.91E-06
ENSG00000225194	-0.670448767	6.19E-06
ENSG00000236451	-0.782357309	6.63E-06
ENSG00000180573	0.966081358	6.67E-06
ENSG00000137404	-0.878637711	6.67E-06
ENSG00000259665	1.211170455	7.02E-06
ENSG00000264999	-0.711907135	7.02E-06
ENSG00000103510	-0.46836836	7.45E-06
ENSG00000013275	-0.543913891	7.92E-06
ENSG00000065717	-0.562428927	8.05E-06
ENSG00000183856	-0.537346636	8.24E-06
ENSG00000096060	-1.69123464	8.26E-06
ENSG00000149798	0.616329143	8.26E-06
ENSG00000137492	-0.991326491	8.68E-06
ENSG00000075188	-0.812529859	8.68E-06
ENSG00000264695	-2.922213934	8.68E-06
ENSG00000011405	-0.603126495	8.77E-06
ENSG00000137075	0.428562437	8.84E-06
ENSG00000147394	-0.568258569	9.13E-06
ENSG00000285816	0.568517567	9.17E-06
ENSG00000163608	1.10045701	9.30E-06
ENSG00000166444	-0.68124677	9.75E-06
ENSG00000095066	-0.685974992	1.01E-05
ENSG00000213625	-0.818412131	1.02E-05
ENSG00000149636	-1.247973209	1.05E-05
ENSG00000240891	1.322509943	1.06E-05
ENSG00000157895	-0.452364544	1.07E-05
ENSG00000164236	1.510005883	1.09E-05
ENSG00000207497	-0.522384561	1.11E-05
ENSG00000161791	-1.438382365	1.13E-05
ENSG00000100804	-2.348543261	1.13E-05
ENSG00000284624	-1.11689748	1.17E-05
ENSG00000196361	-0.731172233	1.17E-05
ENSG00000172009	-0.620962531	1.17E-05
ENSG00000228794	2.14319697	1.21E-05
ENSG00000118640	-0.707859663	1.24E-05
ENSG00000172164	2.175136447	1.24E-05
ENSG00000133687	-0.542519697	1.24E-05
ENSG00000162441	-0.626676877	1.28E-05
ENSG00000162910	2.658201396	1.31E-05
ENSG00000111877	1.636538175	1.32E-05
ENSG00000107130	-0.63574945	1.36E-05
ENSG00000180229	2.544526763	1.36E-05
ENSG00000204532	-0.80899934	1.39E-05
ENSG00000236816	-2.263693602	1.46E-05
ENSG00000287853	-0.609674198	1.46E-05
ENSG00000087274	-0.371145969	1.51E-05
ENSG00000161551	-0.630304526	1.52E-05
ENSG00000163939	-0.445523365	1.53E-05
ENSG00000181826	0.726057363	1.53E-05
ENSG00000109686	0.909692386	1.53E-05
ENSG00000083857	0.641237952	1.57E-05
ENSG00000223657	1.957860537	1.59E-05
ENSG00000135541	-0.431909373	1.62E-05
ENSG00000250947	-2.126334943	1.63E-05
ENSG00000096968	0.959791809	1.69E-05
ENSG00000248611	0.999880603	1.81E-05
ENSG00000182986	0.730691338	1.81E-05
ENSG00000104613	0.825003139	1.82E-05
ENSG00000149639	-1.205453045	1.85E-05
ENSG00000129946	0.792417425	1.89E-05
ENSG00000172339	-0.625313869	1.91E-05
ENSG00000198467	-0.769515125	1.92E-05
ENSG00000124126	-0.482505424	1.92E-05
ENSG00000205903	0.71709402	2.04E-05
ENSG00000137100	-0.518541162	2.05E-05
ENSG00000183044	-0.741486791	2.14E-05
ENSG00000126934	-0.529502203	2.36E-05
ENSG00000259959	-1.148527681	2.40E-05
ENSG00000137154	-0.624371044	2.46E-05
ENSG00000162542	-0.435629034	2.47E-05
ENSG00000258741	-1.049431441	2.51E-05
ENSG00000072840	0.787284507	2.59E-05
ENSG00000100453	0.63987416	2.65E-05
ENSG00000068028	-0.561799767	2.67E-05
ENSG00000227110	-0.971608964	2.68E-05
ENSG00000168461	0.826774679	2.71E-05
ENSG00000174996	-0.949754918	2.73E-05
ENSG00000274114	1.21506547	2.75E-05
ENSG00000203778	0.728321044	2.86E-05
ENSG00000099834	1.535810581	2.91E-05
ENSG00000186501	-1.746627015	2.91E-05
ENSG00000206567	-0.881868252	2.92E-05
ENSG00000166147	0.789872986	2.93E-05
ENSG00000101751	-0.359414047	2.95E-05
ENSG00000110075	-0.63530696	2.97E-05
ENSG00000131351	-1.5941954	2.97E-05
ENSG00000170448	-1.571729775	2.99E-05
ENSG00000158552	-1.110583345	3.02E-05
ENSG00000136878	0.49006909	3.04E-05
ENSG00000114770	-0.786547663	3.04E-05
ENSG00000109501	-0.733416199	3.12E-05
ENSG00000237491	-0.64312064	3.23E-05
ENSG00000163607	1.257017001	3.31E-05
ENSG00000272168	1.375429994	3.31E-05
ENSG00000071282	-1.096316442	3.37E-05
ENSG00000100490	-0.935889464	3.37E-05
ENSG00000081277	-0.609364059	3.39E-05
ENSG00000276952	2.857056783	3.53E-05
ENSG00000232907	-2.592142936	3.53E-05
ENSG00000081800	-0.568864553	3.53E-05
ENSG00000076826	-0.488270353	3.53E-05
ENSG00000274251	-0.547805922	3.56E-05
ENSG00000261659	-0.879969314	3.59E-05
ENSG00000260947	2.469759682	3.68E-05
ENSG00000182150	-0.574507478	3.68E-05
ENSG00000143603	1.453405483	3.71E-05
ENSG00000232746	-0.673717871	3.75E-05
ENSG00000224389	0.782377033	3.80E-05
ENSG00000272438	-0.879053533	3.85E-05
ENSG00000264235	1.276803207	4.20E-05
ENSG00000288064	-0.672699876	4.27E-05
ENSG00000237001	3.478671324	4.27E-05
ENSG00000136068	0.440235819	4.45E-05
ENSG00000151176	1.586089058	4.51E-05
ENSG00000228559	-1.814611455	4.56E-05
ENSG00000177600	-0.653006688	4.60E-05
ENSG00000025800	1.526651169	4.75E-05
ENSG00000134830	-0.671430888	4.76E-05
ENSG00000161618	-0.493858501	4.81E-05
ENSG00000112983	-0.453484722	4.99E-05
ENSG00000171368	-0.804115147	5.23E-05
ENSG00000138286	-2.390991241	5.23E-05
ENSG00000250251	-0.39239184	5.23E-05
ENSG00000197978	-1.467441357	5.39E-05
ENSG00000186393	-0.939558117	5.39E-05
ENSG00000141101	-1.051724456	5.49E-05
ENSG00000187609	-0.494921629	5.60E-05
ENSG00000154814	-0.713203353	5.70E-05
ENSG00000256285	-0.481182627	5.90E-05
ENSG00000269927	3.397429938	5.99E-05
ENSG00000198883	-0.516992138	6.28E-05
ENSG00000230257	-0.4576245	6.62E-05
ENSG00000273796	-0.60117562	6.70E-05
ENSG00000197312	2.364163021	6.78E-05
ENSG00000039560	0.835467463	6.78E-05
ENSG00000287917	0.385606009	6.78E-05
ENSG00000230908	5.46916812	6.78E-05
ENSG00000130255	-0.603005213	6.78E-05
ENSG00000107611	-0.547508548	6.92E-05
ENSG00000109255	2.702907823	7.07E-05
ENSG00000137474	2.786926682	7.28E-05
ENSG00000135094	1.352460239	7.63E-05
ENSG00000157856	-0.548275103	7.69E-05
ENSG00000143771	-0.581330317	7.84E-05
ENSG00000125170	-0.486921495	7.84E-05
ENSG00000279108	-0.722675229	7.99E-05
ENSG00000261140	-0.526180648	8.04E-05
ENSG00000002586	2.503866757	8.15E-05
ENSG00000162408	0.720715396	8.19E-05
ENSG00000243038	-0.900088916	8.28E-05
ENSG00000196419	-0.654920113	8.30E-05
ENSG00000104886	-0.608582239	8.32E-05
ENSG00000133794	-1.340058074	8.32E-05
ENSG00000180815	-0.479648131	8.32E-05
ENSG00000123473	-2.301675306	8.72E-05
ENSG00000148248	-0.920314753	9.13E-05
ENSG00000281649	0.309243371	9.34E-05
ENSG00000007392	2.997339276	9.45E-05
ENSG00000215529	-0.596390955	9.51E-05
ENSG00000143363	0.484442846	0.000101213
ENSG00000157152	-1.172859589	0.000101213
ENSG00000286213	-0.552752348	0.000102037
ENSG00000116729	0.944621234	0.000104446
ENSG00000232437	2.679051247	0.000104446
ENSG00000099624	-0.499743724	0.000104446
ENSG00000170542	0.625681038	0.000105436
ENSG00000226971	-2.337826022	0.000105436
ENSG00000249961	0.438823515	0.000107667
ENSG00000279584	1.160714276	0.000108185
ENSG00000137033	0.689190733	0.000108185
ENSG00000166803	-0.536047681	0.000108185
ENSG00000136891	-0.48583305	0.000109186
ENSG00000239978	-0.708586503	0.000109689
ENSG00000167770	-0.435674056	0.000109689
ENSG00000287061	-0.518578176	0.000109956
ENSG00000198756	1.092671937	0.000110197
ENSG00000175482	-0.577927711	0.000110775
ENSG00000196262	-0.457860441	0.000117131
ENSG00000115268	-0.554234647	0.000118362
ENSG00000139697	-0.638103911	0.000119279
ENSG00000120915	1.773497034	0.000120854
ENSG00000100865	-0.471011175	0.000121187
ENSG00000164068	-0.433819201	0.000122684
ENSG00000103034	-1.256092594	0.000122684
ENSG00000112137	-0.745101454	0.000123435
ENSG00000100985	2.236536788	0.000126795
ENSG00000231160	1.337755237	0.000126941
ENSG00000178395	-1.61497027	0.000132143
ENSG00000231530	2.734004992	0.00013231
ENSG00000142798	-0.866988699	0.00013248
ENSG00000175470	-0.637744082	0.00013248
ENSG00000205937	-0.552378376	0.000138525
ENSG00000250132	-0.618604299	0.000138873
ENSG00000183760	-0.447460569	0.000143406
ENSG00000118898	-0.437934036	0.000144014
ENSG00000115970	1.379946893	0.000145739
ENSG00000141570	-0.637736205	0.000147687
ENSG00000044524	1.296233248	0.000147985
ENSG00000109920	0.736098654	0.000147985
ENSG00000204842	4.337012672	0.000147985
ENSG00000185666	-1.075019179	0.00014799
ENSG00000143401	-2.297245798	0.00015123
ENSG00000183401	0.788583299	0.00015123
ENSG00000267712	-1.600541047	0.00015143
ENSG00000269374	-0.61610538	0.000153304
ENSG00000160688	-0.666519368	0.000156707
ENSG00000083457	0.376447049	0.00015867
ENSG00000165322	0.455685287	0.000160412
ENSG00000246250	-0.483177386	0.000164064
ENSG00000262468	-0.617382104	0.000171585
ENSG00000183628	-1.48743959	0.000172949
ENSG00000155754	-1.984739323	0.000175447
ENSG00000213066	-0.774557204	0.00018145
ENSG00000089041	-0.449820621	0.000181892
ENSG00000111644	-0.445420477	0.000185403
ENSG00000104894	0.919593684	0.000185403
ENSG00000100031	-0.933288696	0.000186578
ENSG00000026950	0.88552444	0.000190016
ENSG00000110436	0.796358665	0.000191202
ENSG00000265094	-2.617377008	0.000191904
ENSG00000186910	-0.711979406	0.000192654
ENSG00000171992	-0.485219597	0.000192719
ENSG00000185088	1.537544949	0.000192719
ENSG00000109846	-0.621898575	0.000194968
ENSG00000198551	-0.503880844	0.000196222
ENSG00000104055	0.674991561	0.000199681
ENSG00000135502	1.829694214	0.000215829
ENSG00000100319	-0.509896978	0.000215829
ENSG00000231826	1.286667535	0.000222359
ENSG00000134597	2.333464964	0.000222359
ENSG00000164109	-0.451032923	0.000223548
ENSG00000137054	0.660317407	0.000232493
ENSG00000170858	-0.55479352	0.00023259
ENSG00000258313	-0.47334293	0.000232692
ENSG00000162572	0.78806037	0.000232933
ENSG00000250938	-0.466767851	0.000232984
ENSG00000100033	-1.251161764	0.000236925
ENSG00000105053	-0.463352122	0.00023877
ENSG00000157542	-0.526436778	0.00023904
ENSG00000162129	-0.432540094	0.000244003
ENSG00000287973	-0.966979057	0.000249826
ENSG00000198542	-2.072920079	0.000256576
ENSG00000101986	-0.611504694	0.000257078
ENSG00000138640	1.547351678	0.000257452
ENSG00000188505	0.583068762	0.000257624
ENSG00000110497	-0.483442259	0.00026042
ENSG00000129596	1.045616251	0.000260811
ENSG00000113648	0.806237877	0.000260961
ENSG00000119440	1.689753312	0.000264718
ENSG00000257582	-3.2262633	0.000264918
ENSG00000080822	0.597722674	0.000268034
ENSG00000157978	0.417284465	0.000271714
ENSG00000164270	-0.607018716	0.000273858
ENSG00000163644	-0.470856011	0.000275183
ENSG00000272568	1.697105442	0.000275459
ENSG00000252612	0.877551818	0.000276992
ENSG00000161970	0.558309515	0.000279191
ENSG00000132681	-0.632306024	0.000281939
ENSG00000075151	-0.379513765	0.000282114
ENSG00000286659	-0.503663146	0.000282496
ENSG00000174943	1.000793852	0.000282533
ENSG00000130558	2.008950172	0.0002872
ENSG00000167676	-0.658761798	0.000289189
ENSG00000130517	2.357736838	0.000295766
ENSG00000223356	-0.473864746	0.000296868
ENSG00000165283	-0.460917963	0.000298927
ENSG00000122025	-0.469497159	0.000318894
ENSG00000117595	-0.992609813	0.000322715
ENSG00000255587	-1.586782001	0.000322715
ENSG00000009954	-1.547867777	0.000327032
ENSG00000101695	0.903593887	0.000330608
ENSG00000130749	-0.541382059	0.000334702
ENSG00000213416	-0.678325969	0.00033629
ENSG00000198870	-0.914028112	0.000339834
ENSG00000143842	-1.953260108	0.000344988
ENSG00000163145	1.185333361	0.000346899
ENSG00000083642	0.676245363	0.0003482
ENSG00000152422	0.976826673	0.00035758
ENSG00000112312	-0.919988409	0.000371546
ENSG00000134460	-1.444242247	0.000373688
ENSG00000287925	-0.921959028	0.000376006
ENSG00000265160	-0.745427363	0.000377744
ENSG00000279759	-2.885538095	0.000401451
ENSG00000224895	0.53795442	0.000404306
ENSG00000114279	-2.01446223	0.000405021
ENSG00000224851	1.505134473	0.000405841
ENSG00000260735	2.243794363	0.00040624
ENSG00000237037	0.749998264	0.00040624
ENSG00000262503	1.31408387	0.000410486
ENSG00000213015	1.80312553	0.000410486
ENSG00000111676	0.623311352	0.000410663
ENSG00000239041	-0.510652702	0.000412216
ENSG00000260589	-0.620360249	0.000417533
ENSG00000249675	0.785626814	0.000420053
ENSG00000228778	-3.244289619	0.000420053
ENSG00000144847	-0.834917429	0.000422577
ENSG00000175538	-0.932137883	0.000422577
ENSG00000088812	-0.37949739	0.000442883
ENSG00000134815	-0.638486515	0.000442883
ENSG00000132394	-0.537077777	0.000443917
ENSG00000178773	-0.326113474	0.000445396
ENSG00000175106	-0.94282811	0.000445459
ENSG00000250609	0.782099541	0.000452511
ENSG00000151466	1.008110846	0.000459604
ENSG00000178913	0.512021078	0.000459604
ENSG00000285883	-2.556850134	0.000461817
ENSG00000006638	0.775651223	0.000461817
ENSG00000114956	-0.750049977	0.000463705
ENSG00000184178	1.268846663	0.000463705
ENSG00000158748	-0.441078997	0.000474733
ENSG00000177156	-0.389765943	0.000476991
ENSG00000287908	1.595923659	0.000476991
ENSG00000101577	-0.526786631	0.000476991
ENSG00000214063	0.411725757	0.000496373
ENSG00000247596	-0.48961521	0.000506429
ENSG00000263072	0.798820623	0.000513534
ENSG00000187051	0.44360519	0.000513534
ENSG00000124602	-0.654921117	0.000513576
ENSG00000060642	0.499254339	0.00051508
ENSG00000204241	0.957023414	0.000516983
ENSG00000165923	-0.434660429	0.000518072
ENSG00000286176	-0.696069231	0.000520392
ENSG00000101000	-0.5155986	0.00052135
ENSG00000176083	1.079565394	0.000524149
ENSG00000047634	1.240933398	0.000531064
ENSG00000225335	-0.511368877	0.000531185
ENSG00000119946	-0.663615885	0.000540868
ENSG00000101608	0.987863275	0.000542083
ENSG00000107758	1.594244717	0.000552817
ENSG00000171094	-1.338329959	0.000558838
ENSG00000171456	-0.605163638	0.000562277
ENSG00000183801	1.03414992	0.000581774
ENSG00000116127	-0.599653178	0.000593079
ENSG00000180992	-0.757949865	0.000593079
ENSG00000114491	0.698588865	0.000602652
ENSG00000261304	-0.934087678	0.000617416
ENSG00000197561	-2.145866324	0.000617416
ENSG00000277448	1.670431484	0.000628153
ENSG00000105974	-0.495536162	0.000632457
ENSG00000224511	-1.303261837	0.000638908
ENSG00000259224	-0.404362901	0.000652164
ENSG00000225234	-0.625216253	0.00066711
ENSG00000242507	-0.781806647	0.00066711
ENSG00000089847	2.150961124	0.000670942
ENSG00000277151	0.588347939	0.00067757
ENSG00000078053	1.530098585	0.000688283
ENSG00000288095	0.838210244	0.000692915
ENSG00000154642	0.62496104	0.000692915
ENSG00000144036	1.790840083	0.000706097
ENSG00000184792	-0.618379315	0.000706373
ENSG00000169427	4.894929983	0.000707681
ENSG00000287609	-0.618892826	0.000707681
ENSG00000155530	-0.855830967	0.000710635
ENSG00000154556	-0.490383966	0.000714643
ENSG00000260918	0.97994146	0.00072088
ENSG00000163964	-2.026031594	0.000724869
ENSG00000167992	-0.686081601	0.000726369
ENSG00000103723	-1.016897818	0.000734175
ENSG00000158571	1.565022153	0.000736881
ENSG00000287337	0.927418097	0.000736963
ENSG00000088756	1.190771597	0.000753382
ENSG00000234404	-0.34787173	0.00075454
ENSG00000262768	-0.61248826	0.00075454
ENSG00000288718	-0.745486155	0.000755598
ENSG00000180596	1.27417096	0.000755598
ENSG00000186714	-0.449815063	0.000755598
ENSG00000183682	-0.503333802	0.000763243
ENSG00000132510	-0.463034696	0.000765448
ENSG00000012048	-1.147553759	0.000767027
ENSG00000185739	-0.535822882	0.00078797
ENSG00000198734	-1.765463471	0.000788967
ENSG00000276240	0.658227635	0.000788967
ENSG00000287125	-0.461692659	0.000788967
ENSG00000253187	-3.055387586	0.000792119
ENSG00000240766	0.963191803	0.00079557
ENSG00000137040	-0.727104831	0.00079557
ENSG00000183431	0.483932758	0.000801256
ENSG00000268686	0.550217427	0.00081204
ENSG00000214026	0.979492828	0.000813697
ENSG00000228963	-0.568713148	0.000818893
ENSG00000092203	-0.377536104	0.000818893
ENSG00000177380	0.549298302	0.000818951
ENSG00000251300	0.706777385	0.000822095
ENSG00000125122	-0.419894579	0.000822917
ENSG00000204388	-0.700570288	0.000828234
ENSG00000267586	1.221651011	0.000838656
ENSG00000227744	-0.594278523	0.000860652
ENSG00000110514	-0.355222686	0.000870986
ENSG00000268006	-0.573508734	0.000872626
ENSG00000235961	1.293292807	0.000880387
ENSG00000153707	0.508392012	0.000886639
ENSG00000116668	0.670519863	0.000904839
ENSG00000164294	3.937263005	0.000904839
ENSG00000183530	0.91184442	0.000904839
ENSG00000142002	-0.434727953	0.00090646
ENSG00000082196	1.849108574	0.000916331
ENSG00000137601	0.581612643	0.000917111
ENSG00000248684	2.197854455	0.000924388
ENSG00000166263	-0.412719552	0.000924388
ENSG00000162894	-0.408488535	0.000931326
ENSG00000198380	0.832468867	0.000937917
ENSG00000180720	-0.485772728	0.000937917
ENSG00000013503	0.488234713	0.000937917
ENSG00000146399	1.376753775	0.000950159
ENSG00000174917	-0.534204381	0.000953438
ENSG00000168952	1.287231959	0.000954131
ENSG00000268324	-0.634796387	0.000957106
ENSG00000106560	1.031089319	0.000962795
ENSG00000071127	-0.517620738	0.000962885
ENSG00000158615	0.6669904	0.000963289
ENSG00000111701	-2.566942023	0.000989818
ENSG00000106608	-0.516751922	0.000995037
ENSG00000167967	-0.731458047	0.000997423
ENSG00000177697	-0.712118854	0.001001045
ENSG00000006634	-0.965391716	0.001010883
ENSG00000274750	0.664674661	0.001020715
ENSG00000234144	-0.616255642	0.001032065
ENSG00000173548	0.307838208	0.001037881
ENSG00000228016	-0.453345066	0.001040867
ENSG00000125744	-0.398390814	0.001042669
ENSG00000112139	1.517601737	0.001066586
ENSG00000198198	-0.880568631	0.001076706
ENSG00000222028	-0.52105187	0.001076706
ENSG00000065809	1.340751302	0.001080745
ENSG00000105784	1.271146165	0.001099009
ENSG00000157110	-0.423254784	0.001101732
ENSG00000136828	-0.360322567	0.001118629
ENSG00000107164	-0.438875763	0.001120437
ENSG00000155876	-0.269868306	0.001120437
ENSG00000149294	-0.668734579	0.001124203
ENSG00000154874	-0.916524113	0.001124203
ENSG00000112299	1.860750931	0.001149504
ENSG00000165060	1.027547726	0.001157124
ENSG00000143382	0.537114064	0.001159546
ENSG00000197332	-0.472318455	0.001179803
ENSG00000075914	-0.529812915	0.001184154
ENSG00000159884	-0.752777919	0.001189047
ENSG00000231383	-2.144317774	0.00120054
ENSG00000170835	1.489099545	0.00120054
ENSG00000089351	1.292969672	0.00120054
ENSG00000279278	1.936789395	0.00120054
ENSG00000164985	0.316121276	0.001200918
ENSG00000168070	-0.360585711	0.001200918
ENSG00000160392	0.363890499	0.001211279
ENSG00000151131	1.002581207	0.001222433
ENSG00000204463	0.628918034	0.001238895
ENSG00000086848	-0.546147991	0.001242613
ENSG00000125107	-0.536201243	0.001242613
ENSG00000089486	-0.932625768	0.001254825
ENSG00000263787	-0.394378433	0.001263824
ENSG00000122884	0.865054754	0.001267209
ENSG00000187147	-0.468135117	0.001281749
ENSG00000261790	-0.565619006	0.001294389
ENSG00000109572	1.458617482	0.001296092
ENSG00000287254	-0.557173615	0.001296092
ENSG00000106948	-0.65304455	0.001304874
ENSG00000254279	-0.530018999	0.001322023
ENSG00000115216	-0.386710816	0.001340757
ENSG00000248785	-1.587568371	0.001345423
ENSG00000120279	-0.72828297	0.001363098
ENSG00000103326	0.470685628	0.001363098
ENSG00000184402	1.653860396	0.001363098
ENSG00000114166	-0.482304487	0.001380746
ENSG00000243089	3.606697768	0.001392856
ENSG00000226662	-0.715518564	0.001403234
ENSG00000100731	0.905576873	0.001405954
ENSG00000189127	-0.534015894	0.001410986
ENSG00000147434	1.891068213	0.001426737
ENSG00000261656	-2.083935088	0.001470401
ENSG00000183763	0.523423295	0.001497313
ENSG00000135070	1.559943767	0.001497313
ENSG00000124191	-0.431444193	0.001497313
ENSG00000042753	-0.793653701	0.001497313
ENSG00000084444	-0.430855851	0.001500477
ENSG00000268756	1.020829802	0.001500477
ENSG00000179455	-1.85385717	0.001526079
ENSG00000197381	-0.416717038	0.001570432
ENSG00000158816	-0.795918415	0.001577886
ENSG00000162618	1.306760892	0.001584371
ENSG00000188827	0.70663819	0.001588419
ENSG00000173930	-0.56138602	0.001628156
ENSG00000149557	-0.347882433	0.001652052
ENSG00000148358	0.618737556	0.001653623
ENSG00000082805	-0.43967663	0.001656482
ENSG00000266736	-0.398180283	0.001656482
ENSG00000167637	-6.68219985	0.001656911
ENSG00000285854	0.658353152	0.001705624
ENSG00000236830	3.858162865	0.001705624
ENSG00000125755	-0.617102478	0.001718487
ENSG00000122515	-0.593842592	0.001719903
ENSG00000124256	-0.436296893	0.001746238
ENSG00000147257	-1.422042152	0.001765255
ENSG00000204314	-0.483851027	0.001809524
ENSG00000287484	-0.538277517	0.001809685
ENSG00000176040	1.125749055	0.001833844
ENSG00000269845	2.103518889	0.001855801
ENSG00000236119	1.596325718	0.001863049
ENSG00000166341	-0.381900677	0.001877196
ENSG00000271171	-0.5661866	0.001915205
ENSG00000247240	1.626742563	0.001920235
ENSG00000171606	0.57550126	0.00194286
ENSG00000072134	-0.418372149	0.001946416
ENSG00000120329	0.411902714	0.001947705
ENSG00000130520	-0.472826724	0.00194782
ENSG00000128272	1.426874913	0.00196519
ENSG00000175213	0.361244554	0.001979376
ENSG00000066827	-0.502474912	0.001995338
ENSG00000147955	-0.468280817	0.001995338
ENSG00000125730	-1.74621087	0.002002226
ENSG00000169895	-0.440103671	0.00200253
ENSG00000102076	-0.97133487	0.00200253
ENSG00000120068	-0.867465628	0.002013647
ENSG00000131401	-0.555715085	0.00203449
ENSG00000008382	-0.435983195	0.002043858
ENSG00000105968	-0.507767231	0.002047438
ENSG00000187642	0.728222616	0.00204834
ENSG00000140682	0.41518001	0.00204834
ENSG00000215193	-0.426471177	0.00204834
ENSG00000154914	-3.294253013	0.002058692
ENSG00000115419	3.796745441	0.002065029
ENSG00000115760	0.332387124	0.002092627
ENSG00000232725	-0.580114323	0.002092627
ENSG00000092096	-0.499166967	0.002092627
ENSG00000101557	-0.3421381	0.002092627
ENSG00000271680	-0.401349572	0.002133375
ENSG00000287506	-2.590006656	0.002133375
ENSG00000150471	3.493319102	0.002135227
ENSG00000168566	-0.578319042	0.002135542
ENSG00000284196	-0.461514226	0.002135542
ENSG00000187959	-0.405533862	0.002144932
ENSG00000239605	-0.346949152	0.002156245
ENSG00000205678	3.870014526	0.002157418
ENSG00000099284	0.353985158	0.002160805
ENSG00000240376	-0.639899907	0.002177929
ENSG00000148297	-0.772193537	0.002179772
ENSG00000137976	2.04532563	0.002188464
ENSG00000132507	-0.426934119	0.002194843
ENSG00000145850	2.887368228	0.002215987
ENSG00000171451	1.137778016	0.002215987
ENSG00000110651	0.920596481	0.002232349
ENSG00000186090	-0.356320812	0.002240229
ENSG00000134438	0.785088358	0.002240229
ENSG00000275640	-0.546525243	0.002253737
ENSG00000224908	-0.47060588	0.00225486
ENSG00000137834	-0.473468517	0.00225486
ENSG00000234160	0.895745253	0.002268378
ENSG00000162599	2.009663775	0.002278165
ENSG00000152377	-0.707426535	0.00229431
ENSG00000035115	0.584907596	0.002304156
ENSG00000109736	-0.333198799	0.002304156
ENSG00000268053	0.576282936	0.00231088
ENSG00000048052	0.896750749	0.002312148
ENSG00000236567	1.673709877	0.002321886
ENSG00000110799	-0.516774368	0.002321886
ENSG00000134121	-1.571847777	0.002322502
ENSG00000229196	1.578434777	0.002342994
ENSG00000237423	-1.206826607	0.002344684
ENSG00000130477	-0.381609611	0.002402982
ENSG00000224973	-0.592715256	0.002408156
ENSG00000260782	-0.967902927	0.002429311
ENSG00000165935	0.523697712	0.002440771
ENSG00000111276	0.745440731	0.002440771
ENSG00000133067	-0.412756689	0.002452752
ENSG00000228709	-1.006682279	0.002474041
ENSG00000104833	-1.399478028	0.00251347
ENSG00000146828	-0.488137483	0.00253903
ENSG00000197265	-0.523357615	0.002563095
ENSG00000254647	1.286097427	0.002578598
ENSG00000165264	-0.49004207	0.002584766
ENSG00000253973	2.431789399	0.002597295
ENSG00000099250	-0.716075438	0.002597295
ENSG00000230002	-0.622093003	0.002610015
ENSG00000137210	-0.378017616	0.002610015
ENSG00000242199	0.756858786	0.002613152
ENSG00000236996	-0.472654156	0.00264033
ENSG00000107140	-0.621268818	0.002640949
ENSG00000144810	1.475725108	0.002642882
ENSG00000110881	1.143609757	0.002652084
ENSG00000134253	-0.587862795	0.00265941
ENSG00000163781	-0.961534854	0.002665268
ENSG00000183837	-0.365982783	0.002665268
ENSG00000135374	-0.42457623	0.002665268
ENSG00000204889	-0.433506916	0.002711937
ENSG00000149532	2.596031573	0.00272726
ENSG00000105518	0.968081631	0.002733689
ENSG00000000938	-0.384402313	0.00273587
ENSG00000096433	-0.387175567	0.002742638
ENSG00000242894	3.251367486	0.002742638
ENSG00000188755	-0.559614869	0.002742638
ENSG00000226874	-0.471846542	0.002743299
ENSG00000119698	-1.315246735	0.00277967
ENSG00000114796	-0.574759997	0.002792307
ENSG00000233441	-0.339002278	0.002798621
ENSG00000112419	-0.394529325	0.002798621
ENSG00000280070	-0.358950191	0.002798621
ENSG00000214222	-0.917601669	0.002803254
ENSG00000160808	1.191942647	0.002804775
ENSG00000137070	-0.359969436	0.002804775
ENSG00000173575	0.918521239	0.002804775
ENSG00000129451	-0.656907043	0.002811239
ENSG00000184985	1.148570142	0.002817415
ENSG00000117360	1.411757543	0.002817571
ENSG00000121898	-0.461422196	0.002832171
ENSG00000104941	-0.61022588	0.002843814
ENSG00000173540	-0.349814393	0.002870847
ENSG00000007255	-0.527068521	0.002879631
ENSG00000134247	-0.672699403	0.002879944
ENSG00000069329	0.6286491	0.002934695
ENSG00000151348	0.733846681	0.002953235
ENSG00000279738	0.633872641	0.002954209
ENSG00000198488	1.205775459	0.002957045
ENSG00000224072	-1.290913437	0.002966201
ENSG00000025293	-0.652574225	0.002977569
ENSG00000126353	0.321822654	0.003031408
ENSG00000184517	-0.545669981	0.003052013
ENSG00000110344	0.326111523	0.003069046
ENSG00000231304	-0.489286	0.003088575
ENSG00000283355	1.549728361	0.003098174
ENSG00000173432	-5.934769356	0.003098174
ENSG00000179240	-0.83570649	0.003098174
ENSG00000104980	-0.621254273	0.003098174
ENSG00000229956	1.882936753	0.003129395
ENSG00000088340	-0.796724237	0.003145404
ENSG00000163931	-0.886397066	0.003163427
ENSG00000279964	-2.767702673	0.003197679
ENSG00000171566	0.701887352	0.003197679
ENSG00000157764	1.288721982	0.003197679
ENSG00000136960	1.115870037	0.003197679
ENSG00000205181	0.833374728	0.003197679
ENSG00000225279	-0.553556571	0.003198923
ENSG00000274962	-0.886260224	0.003203975
ENSG00000285684	-0.665519007	0.003211276
ENSG00000257735	-1.17878781	0.003220294
ENSG00000111801	0.706543411	0.003244772
ENSG00000162365	0.244583696	0.003252084
ENSG00000167851	-0.778022464	0.003258792
ENSG00000269600	0.435575297	0.003274141
ENSG00000124532	-0.420352574	0.003281924
ENSG00000123349	-0.66242494	0.003281924
ENSG00000278434	-1.271694646	0.003281924
ENSG00000227274	0.754954239	0.003282232
ENSG00000130300	-0.481309097	0.003308956
ENSG00000074842	-0.589222774	0.003316571
ENSG00000145623	-0.750478755	0.003349416
ENSG00000235831	3.474533529	0.003358308
ENSG00000100523	1.116053389	0.003374561
ENSG00000228330	-0.485519744	0.003380339
ENSG00000142197	1.246893248	0.003380339
ENSG00000245869	-0.443881428	0.003391328
ENSG00000103404	-0.680713051	0.003415247
ENSG00000230457	-1.710315938	0.003429833
ENSG00000137821	0.609480393	0.003494995
ENSG00000072818	-0.886177553	0.003526725
ENSG00000239797	-0.781733866	0.003541627
ENSG00000181045	0.95085412	0.003549505
ENSG00000147206	-0.479834399	0.003572885
ENSG00000255238	-0.604775909	0.003572885
ENSG00000090924	-0.540240084	0.003576836
ENSG00000239653	-0.28333529	0.003582073
ENSG00000237803	0.421713326	0.003585335
ENSG00000277112	-0.525584564	0.00362744
ENSG00000223764	-0.632428172	0.003634357
ENSG00000138095	0.769698249	0.003637412
ENSG00000154678	0.573708983	0.003642203
ENSG00000228504	-1.58389916	0.003647091
ENSG00000239264	-0.663859682	0.003661525
ENSG00000140527	-0.500931435	0.003661525
ENSG00000107020	-0.534834849	0.003680127
ENSG00000165689	1.149862775	0.003680127
ENSG00000131471	-1.868236103	0.003690666
ENSG00000281852	2.114327582	0.003704052
ENSG00000280157	2.236292362	0.00371135
ENSG00000235483	3.365059293	0.00371135
ENSG00000280272	-3.018949688	0.003730317
ENSG00000229235	-0.71090504	0.003743012
ENSG00000251692	1.205423332	0.003750269
ENSG00000175294	-0.662272689	0.003751086
ENSG00000251952	-0.462013011	0.003756358
ENSG00000127914	0.306171246	0.00378223
ENSG00000075391	0.516820866	0.003792397
ENSG00000168818	-0.552184837	0.003796879
ENSG00000130988	-0.3358694	0.003819656
ENSG00000287949	4.23923542	0.003828599
ENSG00000104879	0.445881203	0.00383445
ENSG00000225218	1.056721557	0.003875609
ENSG00000184205	1.777436082	0.003878512
ENSG00000179950	-0.473247216	0.003878512
ENSG00000110274	1.343089305	0.003878512
ENSG00000224812	0.54109575	0.003878776
ENSG00000086666	-0.37318135	0.003882739
ENSG00000185917	1.439025762	0.003887141
ENSG00000099849	-0.975624007	0.003896582
ENSG00000265735	-2.013674872	0.003955527
ENSG00000167986	-0.654919286	0.003957012
ENSG00000169035	-0.44853853	0.003957012
ENSG00000104823	0.90885011	0.003960906
ENSG00000158683	1.023286967	0.003963073
ENSG00000099800	-0.445881967	0.003963073
ENSG00000265612	-0.460155816	0.003969059
ENSG00000176473	-0.570134983	0.0040423
ENSG00000177352	-0.338926434	0.004095066
ENSG00000196972	-0.813802464	0.004095066
ENSG00000125741	0.670002721	0.004095066
ENSG00000088256	-0.288907498	0.004115427
ENSG00000215251	-0.555308342	0.004127092
ENSG00000130544	0.65550533	0.004141538
ENSG00000087269	0.511173071	0.004150389
ENSG00000153107	0.85550369	0.0041593
ENSG00000261089	-3.497760036	0.004194443
ENSG00000175220	0.283669184	0.004222058
ENSG00000181852	-0.484496526	0.004222058
ENSG00000256340	-0.496836665	0.004254736
ENSG00000225886	-0.60724516	0.004274713
ENSG00000106624	-0.521378458	0.004274713
ENSG00000103037	-0.450655092	0.00428988
ENSG00000022556	0.477527538	0.004292497
ENSG00000258481	-2.040541549	0.004302407
ENSG00000019582	-0.512496156	0.004337539
ENSG00000171119	-0.604907125	0.004343525
ENSG00000168477	0.475660423	0.004347696
ENSG00000281219	-0.741721724	0.00435206
ENSG00000153714	0.969288006	0.004375959
ENSG00000182557	-0.428734864	0.004375959
ENSG00000241180	-0.986812172	0.004396531
ENSG00000111678	0.704702897	0.004403329
ENSG00000174705	-0.500869419	0.004403762
ENSG00000109790	0.61339571	0.004406682
ENSG00000129347	-0.750893772	0.004406682
ENSG00000082146	-2.111246619	0.00440737
ENSG00000133056	0.671288438	0.004423048
ENSG00000227060	-0.822069974	0.004433905
ENSG00000186825	1.791187501	0.004442696
ENSG00000113361	0.75788155	0.004442696
ENSG00000261103	-0.6173552	0.004491076
ENSG00000162482	1.285922285	0.004512078
ENSG00000184988	0.565548598	0.004512078
ENSG00000100296	-0.634696037	0.004512078
ENSG00000240520	1.573926044	0.004535674
ENSG00000197748	-0.357784224	0.00457172
ENSG00000201300	-0.313499141	0.00457172
ENSG00000173715	-0.572417722	0.004572109
ENSG00000143793	3.9881711	0.004667033
ENSG00000233491	0.336264764	0.004667033
ENSG00000187961	3.688945104	0.004686751
ENSG00000253080	2.581525939	0.004687639
ENSG00000177150	-0.392561387	0.004692632
ENSG00000175265	-0.44072403	0.004741745
ENSG00000077044	-0.387857983	0.004777081
ENSG00000140691	0.661945301	0.00478207
ENSG00000151276	0.516480562	0.004852128
ENSG00000180104	-0.291266223	0.004853342
ENSG00000163513	-0.584413228	0.004858724
ENSG00000234562	1.976259427	0.004898812
ENSG00000116690	0.373429913	0.004900369
ENSG00000255435	0.467240312	0.004910642
ENSG00000053108	-0.292563959	0.00496332
ENSG00000167182	1.059436407	0.004969867
ENSG00000227625	3.795639659	0.004991109
ENSG00000230189	0.380886552	0.00501835
ENSG00000124783	-0.256340074	0.005024414
ENSG00000165895	0.574636974	0.005043501
ENSG00000117519	-0.54611159	0.005082258
ENSG00000100201	0.870821654	0.005082258
ENSG00000100603	-0.715062948	0.00509423
ENSG00000270739	-2.550585562	0.005116869
ENSG00000250786	0.587496484	0.005126912
ENSG00000108587	-0.373746953	0.005166724
ENSG00000243918	1.052861942	0.0051711
ENSG00000143595	0.460531351	0.005186429
ENSG00000189051	0.441255423	0.005191924
ENSG00000243607	-0.734825578	0.005206351
ENSG00000124570	-0.367535441	0.00524244
ENSG00000058453	0.582101246	0.00525243
ENSG00000154102	-0.421804742	0.005277007
ENSG00000100650	-0.504459505	0.005280007
ENSG00000145247	-0.696449617	0.005292128
ENSG00000227496	0.550893529	0.005312351
ENSG00000254585	-1.697124494	0.005313967
ENSG00000206538	-1.103369977	0.005326468
ENSG00000254172	-0.405965902	0.005363831
ENSG00000178928	2.821745978	0.005455197
ENSG00000189241	-0.93541658	0.00545918
ENSG00000223843	-0.466005352	0.00545918
ENSG00000106105	0.564646943	0.005473107
ENSG00000162551	-0.533841473	0.00547764
ENSG00000232645	0.53729582	0.005499073
ENSG00000125652	-0.420581884	0.005520335
ENSG00000185219	0.271828968	0.005604732
ENSG00000142453	-0.354202848	0.005612305
ENSG00000065328	-0.421699401	0.005666025
ENSG00000237742	0.741110507	0.005731618
ENSG00000141867	-0.351758713	0.005731618
ENSG00000135476	-0.667705578	0.005751847
ENSG00000063854	-0.317578008	0.005751847
ENSG00000261778	-0.952020252	0.00577777
ENSG00000118292	0.777526768	0.005799162
ENSG00000148498	-0.696654177	0.005799162
ENSG00000245322	-0.459465838	0.005806906
ENSG00000150867	-0.330252465	0.005823812
ENSG00000048342	0.6706428	0.005838153
ENSG00000144834	3.197245563	0.005851056
ENSG00000133246	-0.402642478	0.005851056
ENSG00000254369	-2.865369392	0.005851617
ENSG00000128011	-0.469891875	0.005854261
ENSG00000175164	1.020140435	0.005911694
ENSG00000253048	-0.519372454	0.005941145
ENSG00000165917	-0.416822989	0.005941594
ENSG00000119574	0.725217845	0.005963039
ENSG00000131386	-2.312746866	0.005986063
ENSG00000132688	1.240144744	0.00599316
ENSG00000170776	0.607385041	0.006001874
ENSG00000004468	-1.103666372	0.006013649
ENSG00000021826	0.978558433	0.006016307
ENSG00000115657	-0.866974394	0.006016307
ENSG00000157077	-0.28699651	0.006017918
ENSG00000243224	-0.433429371	0.006017918
ENSG00000110074	-0.591276001	0.006027869
ENSG00000177728	-0.32296024	0.006037102
ENSG00000113360	-0.274066023	0.006041797
ENSG00000110693	1.002591827	0.006076366
ENSG00000087077	-0.493904707	0.006134855
ENSG00000152689	0.514359351	0.006135997
ENSG00000161955	1.118070372	0.006135997
ENSG00000183019	-2.13649427	0.006169046
ENSG00000188735	-0.328208974	0.006189248
ENSG00000274441	1.298838083	0.006212293
ENSG00000121691	-0.402129605	0.006212293
ENSG00000130844	0.50031566	0.006212293
ENSG00000102466	-0.94833344	0.006223227
ENSG00000140853	0.863143751	0.006241119
ENSG00000167371	0.682172248	0.006258206
ENSG00000235159	-0.329111996	0.006345712
ENSG00000182162	0.390378163	0.006352846
ENSG00000151623	2.477632457	0.006357458
ENSG00000013561	0.537213862	0.006359209
ENSG00000261819	-0.59269615	0.006367769
ENSG00000087087	-0.362983993	0.006383297
ENSG00000077585	-0.764262836	0.006404532
ENSG00000124201	-0.928072216	0.00640551
ENSG00000196517	1.715885637	0.006495538
ENSG00000260743	-0.361447039	0.006495538
ENSG00000122729	-0.308448125	0.006495538
ENSG00000204843	-0.306834869	0.00650576
ENSG00000143365	1.258177287	0.006512635
ENSG00000165688	1.047947231	0.006512635
ENSG00000255200	1.188031152	0.006562983
ENSG00000161640	-0.535318593	0.006562983
ENSG00000103245	-0.360882948	0.006575351
ENSG00000065802	-0.668059353	0.006597207
ENSG00000229979	-0.357976108	0.006597207
ENSG00000100335	1.417582029	0.00662888
ENSG00000102978	-0.463311028	0.006665782
ENSG00000257541	-0.412067834	0.00670704
ENSG00000197879	0.784142737	0.006724054
ENSG00000100526	0.833735223	0.006754121
ENSG00000171862	0.759912186	0.006758139
ENSG00000255410	-0.398209537	0.006862338
ENSG00000164597	0.728463777	0.006897849
ENSG00000125037	-0.446786183	0.006944504
ENSG00000230453	3.588552556	0.006948458
ENSG00000282386	-0.616305765	0.006959452
ENSG00000145982	-0.397283004	0.006959452
ENSG00000104375	0.864135319	0.006959452
ENSG00000117153	-0.359921285	0.006998208
ENSG00000222222	-1.624121847	0.006998208
ENSG00000121057	-0.543165131	0.006999422
ENSG00000170734	0.559653255	0.00699956
ENSG00000131943	-0.39200662	0.007003624
ENSG00000187288	0.88702631	0.007006107
ENSG00000143344	0.750224583	0.007031929
ENSG00000226149	1.001132957	0.007092573
ENSG00000100417	-1.614343798	0.007096453
ENSG00000093009	2.497466532	0.007096453
ENSG00000179632	2.373409776	0.00709831
ENSG00000166200	-1.62248875	0.007133005
ENSG00000111249	0.474286364	0.007154761
ENSG00000168710	-0.441555413	0.00716376
ENSG00000172367	0.554421183	0.00716376
ENSG00000100151	-0.478721077	0.00716376
ENSG00000113583	-0.452220039	0.00717227
ENSG00000279996	-0.684148801	0.007192361
ENSG00000258718	1.148706356	0.007192361
ENSG00000234632	1.044965409	0.007215029
ENSG00000148396	1.192148285	0.007215029
ENSG00000167693	-0.304102443	0.007215029
ENSG00000204403	3.291042407	0.007242346
ENSG00000103145	-0.588141772	0.007282919
ENSG00000254937	-0.490021672	0.007353803
ENSG00000162843	-0.630801789	0.0073692
ENSG00000281128	2.070305301	0.007394297
ENSG00000160072	-0.382964864	0.007411987
ENSG00000102595	3.245489107	0.007411987
ENSG00000197616	-0.340785362	0.007411987
ENSG00000072121	-0.339093172	0.007411987
ENSG00000132170	-0.672804687	0.007448733
ENSG00000070193	-2.057090182	0.007448733
ENSG00000168393	1.873029292	0.007452818
ENSG00000167173	-0.477661266	0.0074567
ENSG00000270598	2.13232252	0.007515986
ENSG00000230286	-2.701423915	0.007515986
ENSG00000178084	-0.394344118	0.007515986
ENSG00000187323	0.618477172	0.007618053
ENSG00000283538	0.716947833	0.007620289
ENSG00000229117	-0.888269261	0.007642908
ENSG00000166619	1.016195477	0.007653641
ENSG00000156463	2.799268604	0.007671359
ENSG00000004975	-0.334702547	0.007674175
ENSG00000130829	-0.391661477	0.00775173
ENSG00000127663	-0.361571896	0.00775173
ENSG00000179709	-0.455931121	0.00775173
ENSG00000100226	0.736701184	0.00775173
ENSG00000182362	1.236371796	0.007775106
ENSG00000126653	-0.360182125	0.007814266
ENSG00000143552	1.024739817	0.007992059
ENSG00000171815	0.523741482	0.007992059
ENSG00000166246	-0.370887112	0.007992059
ENSG00000138185	2.534207787	0.008013708
ENSG00000074370	-0.341984786	0.008026756
ENSG00000101181	0.549091148	0.008040788
ENSG00000142230	-0.465668379	0.008060011
ENSG00000128791	0.419571338	0.008110713
ENSG00000151632	-0.918554669	0.00811229
ENSG00000203620	-0.355919597	0.008133338
ENSG00000049246	0.729606971	0.008138739
ENSG00000232000	1.070553007	0.008138739
ENSG00000100314	-0.520213303	0.008145059
ENSG00000278803	-0.580208926	0.008147163
ENSG00000085721	1.210311364	0.008147163
ENSG00000156384	-0.374647582	0.008147415
ENSG00000065000	-0.414739124	0.008189943
ENSG00000153132	0.354625297	0.008192478
ENSG00000148296	-0.678972754	0.008204676
ENSG00000080823	-0.333237219	0.008241126
ENSG00000125863	-0.382984486	0.008241126
ENSG00000146839	-0.719520475	0.008281626
ENSG00000065534	0.750481901	0.008370133
ENSG00000230313	1.681569479	0.008370133
ENSG00000095917	-0.940863639	0.008380578
ENSG00000154485	1.217165401	0.008434006
ENSG00000232381	0.838086469	0.008458525
ENSG00000255561	1.160737363	0.008473998
ENSG00000278133	-0.376310836	0.008488978
ENSG00000276984	-0.525395695	0.008585499
ENSG00000114626	1.297940876	0.008626452
ENSG00000287478	-1.779415487	0.008665966
ENSG00000278540	-0.384226654	0.008682602
ENSG00000101040	-0.554876911	0.008721289
ENSG00000189136	0.931286076	0.008739662
ENSG00000144645	-0.30199901	0.00874806
ENSG00000072201	0.438879142	0.00874806
ENSG00000104365	-0.413325974	0.008782025
ENSG00000140400	1.819958913	0.008793129
ENSG00000105976	-0.499766368	0.008820343
ENSG00000174938	-0.322873664	0.008820343
ENSG00000223573	3.20148614	0.008820343
ENSG00000235560	-0.391919406	0.008953805
ENSG00000141293	-0.368970051	0.008989949
ENSG00000174384	0.352002048	0.009015939
ENSG00000267385	-1.431363316	0.009033501
ENSG00000189221	-0.433634344	0.009041062
ENSG00000229847	3.274554595	0.009043713
ENSG00000140386	-0.532460445	0.009043713
ENSG00000006327	-0.584858787	0.009072958
ENSG00000142677	-0.322405307	0.009111367
ENSG00000271272	3.36461875	0.009115947
ENSG00000248290	0.527669622	0.009125414
ENSG00000133454	0.86854344	0.009125414
ENSG00000214113	-0.501542371	0.009139143
ENSG00000083782	-3.907700082	0.009140605
ENSG00000111843	-0.287024344	0.009220605
ENSG00000174776	1.788769058	0.009222408
ENSG00000047578	0.450853588	0.009222408
ENSG00000107295	1.170911684	0.009259301
ENSG00000259010	-0.51363015	0.009259301
ENSG00000260744	-0.410841759	0.009259301
ENSG00000133958	-0.260676217	0.009297021
ENSG00000146592	1.84713569	0.009334568
ENSG00000231246	-0.305525616	0.009344163
ENSG00000204956	0.701772713	0.009395133
ENSG00000101417	-0.627133234	0.009395133
ENSG00000073350	1.113674564	0.009430881
ENSG00000119004	1.103808625	0.009463774
ENSG00000248690	0.892428421	0.009463774
ENSG00000196715	0.751577828	0.009614354
ENSG00000250696	0.283903873	0.009625085
ENSG00000143318	0.766226638	0.009658813
ENSG00000142676	0.609885287	0.009658813
ENSG00000172732	1.614381159	0.009664743
ENSG00000125912	-0.481813291	0.0096984
ENSG00000065615	-0.473741923	0.009751845
ENSG00000230699	-0.728466288	0.009768979
ENSG00000099622	0.482665429	0.009768979
ENSG00000189195	-0.66645838	0.009842232
ENSG00000185792	1.036076599	0.009842232
ENSG00000237149	0.561436804	0.009851369
ENSG00000162892	-0.351427986	0.009860017
ENSG00000168004	2.626825759	0.009860017
ENSG00000122741	-0.255706439	0.009864501
ENSG00000167580	-0.327971399	0.009864501
ENSG00000178971	0.499873726	0.009864501
ENSG00000167600	-0.420898775	0.009864501
ENSG00000253831	0.374471021	0.009886103
ENSG00000228355	-0.607037685	0.009891564
ENSG00000178919	1.015336408	0.009902238
ENSG00000166763	-0.304451508	0.009902238
ENSG00000155034	2.413934287	0.009934795
ENSG00000110958	-0.405302999	0.010028562
ENSG00000199475	-0.728991794	0.010046242
ENSG00000184194	1.572534267	0.010080741
ENSG00000110917	1.281772003	0.010080741
ENSG00000066136	-0.368976206	0.010102851
ENSG00000122591	0.374981254	0.010109905
ENSG00000054938	0.578440405	0.010109905
ENSG00000232117	3.285745635	0.010109905
ENSG00000153956	1.181934502	0.01018698
ENSG00000090554	-0.310425667	0.010225215
ENSG00000178802	0.755804558	0.010230699
ENSG00000271930	0.862914462	0.010279556
ENSG00000175073	-0.459978353	0.010359482
ENSG00000166579	0.569893522	0.010369593
ENSG00000279778	-0.430840659	0.010460095
ENSG00000135637	1.179663884	0.010465516
ENSG00000110888	2.871966736	0.010465516
ENSG00000189164	0.59920167	0.010500209
ENSG00000214604	0.591039977	0.010519022
ENSG00000152556	-0.405948374	0.010584026
ENSG00000163820	0.368006545	0.010653027
ENSG00000176087	0.664466609	0.010653027
ENSG00000279080	-0.350997953	0.010653027
ENSG00000184007	-1.072370449	0.010713279
ENSG00000230852	-0.687335572	0.010713999
ENSG00000102384	1.193566636	0.010740244
ENSG00000182873	1.604507379	0.010789503
ENSG00000144596	-0.525589709	0.010797891
ENSG00000072832	0.700020859	0.010918069
ENSG00000261842	-0.517179182	0.010935015
ENSG00000015568	1.235885549	0.010982044
ENSG00000068305	0.208408899	0.010982044
ENSG00000287695	-0.427149243	0.010992507
ENSG00000188316	2.01563179	0.011041512
ENSG00000164532	-0.56496435	0.011082385
ENSG00000162885	1.249685876	0.011093317
ENSG00000252534	0.705208933	0.011097632
ENSG00000287255	1.794580829	0.011145053
ENSG00000091513	-0.894869824	0.011166879
ENSG00000286782	1.504457092	0.011166879
ENSG00000197766	-1.30534774	0.011166879
ENSG00000077009	-0.623107233	0.011166881
ENSG00000248385	0.595641822	0.011172691
ENSG00000241684	1.039371221	0.011231428
ENSG00000140600	-0.537540903	0.011231428
ENSG00000108551	-0.602591237	0.011235045
ENSG00000169972	-0.383334344	0.011285792
ENSG00000118194	1.639138234	0.011303953
ENSG00000133315	-0.317410277	0.011368317
ENSG00000143416	-0.315616979	0.011374892
ENSG00000143977	3.39677205	0.011378277
ENSG00000271554	1.153205642	0.011382793
ENSG00000259343	1.289069613	0.011414839
ENSG00000283283	1.399319688	0.011452341
ENSG00000286093	-0.393393667	0.011460404
ENSG00000251667	-1.367636401	0.011460404
ENSG00000106348	-0.578590585	0.011478911
ENSG00000110066	0.317717749	0.011504347
ENSG00000010295	0.790303781	0.011504347
ENSG00000213398	-0.482062873	0.0115323
ENSG00000178257	-0.54053276	0.011571698
ENSG00000157570	-0.539970347	0.011611904
ENSG00000119812	0.423634467	0.011618311
ENSG00000140961	-0.465420134	0.011618311
ENSG00000131584	0.996493367	0.011620279
ENSG00000143033	0.682949925	0.011620279
ENSG00000108582	-0.445215881	0.011644627
ENSG00000133706	2.933520632	0.011658944
ENSG00000101019	-0.323543675	0.011722827
ENSG00000236758	-0.304191586	0.011730286
ENSG00000137393	-0.61856732	0.011751999
ENSG00000071626	-0.421023502	0.011751999
ENSG00000232811	-0.34918956	0.011765733
ENSG00000206069	-0.431698517	0.011765733
ENSG00000213420	-0.43296737	0.011821332
ENSG00000156414	-0.600820815	0.011867363
ENSG00000147121	-0.958003796	0.011925426
ENSG00000175274	-0.574020331	0.012038551
ENSG00000173320	0.447144301	0.012087058
ENSG00000183281	0.322225463	0.012138986
ENSG00000259673	1.01978313	0.012201846
ENSG00000118263	1.414080311	0.012202757
ENSG00000221916	-0.396158486	0.012203079
ENSG00000113430	-0.563046528	0.01223405
ENSG00000229965	0.5902839	0.012266219
ENSG00000165762	2.546020892	0.012295131
ENSG00000113448	-0.473414416	0.012408321
ENSG00000241388	-0.366087135	0.012408321
ENSG00000180251	0.389388903	0.012422625
ENSG00000157036	0.671561386	0.012422625
ENSG00000287715	0.2634049	0.012422625
ENSG00000231369	-0.554383632	0.012422625
ENSG00000215246	0.648295909	0.012429968
ENSG00000185885	0.448526955	0.012429968
ENSG00000121774	-0.543120661	0.012430184
ENSG00000130413	-0.567046446	0.012430184
ENSG00000148835	1.249987397	0.012430184
ENSG00000267513	0.677756158	0.012430184
ENSG00000130669	0.913840917	0.012504342
ENSG00000165195	-0.556788804	0.012525018
ENSG00000001461	-0.470078969	0.012681832
ENSG00000278582	-0.343177506	0.012683739
ENSG00000164088	-0.413813761	0.012730655
ENSG00000082269	1.23429795	0.01276675
ENSG00000163348	-0.444070821	0.012836211
ENSG00000105193	0.664778323	0.01284663
ENSG00000240230	0.716381513	0.012937165
ENSG00000137073	-0.234261026	0.013013548
ENSG00000272556	0.757276712	0.01304208
ENSG00000230373	2.160157127	0.013066807
ENSG00000198837	-0.395070839	0.013069601
ENSG00000160396	-2.936114044	0.013303967
ENSG00000132824	-0.322124153	0.013307714
ENSG00000149084	-0.455651916	0.01331465
ENSG00000286282	1.75108255	0.013360379
ENSG00000243063	2.895990257	0.013372085
ENSG00000286985	0.542926752	0.013468567
ENSG00000066336	-0.511462619	0.013468567
ENSG00000188554	-0.399419917	0.013468567
ENSG00000230989	-0.512987958	0.013525286
ENSG00000184163	-0.399053855	0.013529164
ENSG00000276605	-2.454868134	0.0136674
ENSG00000247828	2.013371637	0.013668875
ENSG00000011143	0.813414298	0.013700755
ENSG00000287292	-0.526388202	0.013859331
ENSG00000123815	-0.550102898	0.013861487
ENSG00000239556	-0.476909497	0.014013777
ENSG00000174038	1.398705342	0.014041281
ENSG00000074582	1.180246211	0.014042062
ENSG00000076344	0.576226164	0.014042062
ENSG00000149451	-0.981942533	0.014042062
ENSG00000155330	-0.826798593	0.01415383
ENSG00000197622	1.231769488	0.014237075
ENSG00000144481	1.731013733	0.01424935
ENSG00000122386	0.605088421	0.014395823
ENSG00000183779	0.542161587	0.014454302
ENSG00000170604	-0.480464027	0.014491093
ENSG00000261801	-0.471833363	0.014542076
ENSG00000155760	0.524572968	0.014549065
ENSG00000120498	1.449644566	0.014550917
ENSG00000283361	1.046030046	0.014550917
ENSG00000167962	-0.34630813	0.014561296
ENSG00000237781	0.47279086	0.014601168
ENSG00000107175	-0.436707312	0.014604216
ENSG00000114650	0.598735907	0.014628147
ENSG00000174791	0.448328195	0.014737197
ENSG00000177731	-0.84045744	0.014737197
ENSG00000182463	3.405370874	0.014804726
ENSG00000255406	0.612735598	0.014841253
ENSG00000033800	1.945626302	0.014841947
ENSG00000131236	-0.362956682	0.014853912
ENSG00000236529	1.413715628	0.014853912
ENSG00000160703	0.441377717	0.014945315
ENSG00000006432	-0.39276742	0.014983308
ENSG00000245694	2.613816236	0.015002057
ENSG00000215421	0.822145694	0.015002057
ENSG00000143624	0.553526187	0.015026016
ENSG00000143756	0.985277909	0.015054857
ENSG00000115841	2.864250021	0.015066578
ENSG00000235194	-0.462946436	0.015066578
ENSG00000276715	-0.361502933	0.015168472
ENSG00000127540	-0.427840799	0.015204533
ENSG00000128607	1.513015945	0.015253265
ENSG00000288717	0.28907813	0.015269977
ENSG00000126005	-0.373825093	0.015350387
ENSG00000178409	-0.385066337	0.015384653
ENSG00000265981	0.683559928	0.015392662
ENSG00000184730	-0.545971825	0.015435569
ENSG00000281026	1.566543878	0.015451947
ENSG00000134900	3.061545693	0.015456286
ENSG00000231189	-0.450757442	0.01581816
ENSG00000275613	3.071424514	0.015830041
ENSG00000229776	0.711973746	0.015861336
ENSG00000162728	1.161429777	0.015874908
ENSG00000120942	-0.562810314	0.015874908
ENSG00000155893	0.813375509	0.015874908
ENSG00000107290	0.506114675	0.015874908
ENSG00000130921	-0.220827998	0.015874908
ENSG00000211784	0.514492121	0.015874908
ENSG00000103353	-0.439879379	0.015928047
ENSG00000242048	0.352345446	0.015954675
ENSG00000259295	-0.287032775	0.016051159
ENSG00000177830	-0.327115395	0.016100161
ENSG00000158286	2.614451541	0.016164463
ENSG00000074219	0.609448778	0.016205304
ENSG00000198947	0.342177245	0.016219204
ENSG00000274471	-0.821029986	0.016230475
ENSG00000214776	2.009180803	0.016244128
ENSG00000055044	0.411067608	0.016248147
ENSG00000231852	0.807669819	0.016248147
ENSG00000276178	3.140676167	0.016301411
ENSG00000254949	0.661733069	0.016530646
ENSG00000124120	-0.362703015	0.016530646
ENSG00000262304	-0.959033418	0.01659173
ENSG00000286553	1.890706175	0.016601909
ENSG00000173786	-0.759076903	0.016615582
ENSG00000248810	-0.345381758	0.016670227
ENSG00000171714	-0.365091814	0.016711688
ENSG00000224448	0.424074996	0.016756625
ENSG00000267523	0.803470587	0.016756625
ENSG00000224095	-2.798875126	0.016798487
ENSG00000171466	0.55392542	0.016798487
ENSG00000080947	0.53993099	0.016806805
ENSG00000075975	1.290665751	0.016877111
ENSG00000183778	3.346846312	0.016895379
ENSG00000223773	-0.588141218	0.016987307
ENSG00000143384	0.920872381	0.017006211
ENSG00000274570	-0.469149598	0.017061549
ENSG00000141873	-0.44150376	0.017073469
ENSG00000104237	-0.356953374	0.017078263
ENSG00000173200	0.558878555	0.01711204
ENSG00000145494	-0.433478807	0.017220366
ENSG00000203837	0.913591761	0.017220366
ENSG00000132002	-0.400489527	0.017220366
ENSG00000255152	-0.742172794	0.017259547
ENSG00000178150	-0.383608793	0.017300798
ENSG00000130340	1.660115272	0.017307109
ENSG00000261211	0.713210547	0.017313692
ENSG00000114735	-0.417658389	0.017314905
ENSG00000128891	-0.738706778	0.017386646
ENSG00000176619	-0.405107509	0.017416002
ENSG00000120334	-0.410454735	0.017423936
ENSG00000017483	-0.361211861	0.017475254
ENSG00000134258	-0.74510313	0.017543384
ENSG00000001460	-0.43581507	0.017644749
ENSG00000121864	-0.307639076	0.017644749
ENSG00000213866	-0.452394953	0.017644749
ENSG00000149021	-0.634050902	0.017644749
ENSG00000255248	1.491048161	0.017644749
ENSG00000123191	-0.25578366	0.017644749
ENSG00000188624	0.464543238	0.017644749
ENSG00000185787	0.992872909	0.017672519
ENSG00000130827	-0.297504619	0.017702699
ENSG00000287222	2.155344797	0.017702699
ENSG00000229212	-0.306882429	0.017702699
ENSG00000226816	-0.451661565	0.017755048
ENSG00000178585	-0.352361932	0.017781305
ENSG00000206432	1.186011077	0.017800379
ENSG00000141519	-0.50018194	0.017813015
ENSG00000148843	0.749634819	0.017816674
ENSG00000287158	1.791068643	0.017883396
ENSG00000104635	-0.342485113	0.018005459
ENSG00000156113	-0.329104478	0.018046179
ENSG00000279159	-0.521146035	0.018046179
ENSG00000182551	-0.469190369	0.018055164
ENSG00000212899	-0.264212197	0.018064046
ENSG00000254605	3.441524071	0.01808283
ENSG00000165006	-0.21642735	0.018085449
ENSG00000185507	0.512436318	0.018144563
ENSG00000130701	1.336209819	0.018204773
ENSG00000155561	-0.382668817	0.01836775
ENSG00000198715	-0.305371375	0.018468512
ENSG00000173933	-0.755752121	0.018468512
ENSG00000134539	2.542751104	0.018468512
ENSG00000111331	0.312175837	0.018497902
ENSG00000163743	-2.894880819	0.018507955
ENSG00000177674	-0.601583294	0.01863211
ENSG00000251443	2.182173957	0.01863211
ENSG00000210196	0.643547652	0.01863211
ENSG00000144736	-0.807492074	0.018637003
ENSG00000166272	0.598959264	0.018637003
ENSG00000139287	0.479864123	0.01866136
ENSG00000067955	-0.606416665	0.018755246
ENSG00000136270	-0.423688595	0.018755775
ENSG00000073169	0.370144741	0.018755775
ENSG00000236467	-0.273277124	0.01886652
ENSG00000182327	-0.37225672	0.018909152
ENSG00000256223	-0.342019013	0.019074016
ENSG00000271806	1.211209529	0.019083704
ENSG00000175920	0.974345588	0.019083704
ENSG00000215712	1.733178729	0.019091244
ENSG00000186615	0.352400701	0.019091244
ENSG00000142538	-0.334029349	0.019188142
ENSG00000262833	1.460751756	0.01920384
ENSG00000184441	0.710038255	0.019221549
ENSG00000261340	1.741008908	0.019260777
ENSG00000236609	-0.346684926	0.019296931
ENSG00000250906	0.673987912	0.019384942
ENSG00000189159	1.03362	0.019384942
ENSG00000167654	1.323093133	0.019438134
ENSG00000273249	-0.496272197	0.019479435
ENSG00000227163	1.210458123	0.019509314
ENSG00000261329	0.821859527	0.019525535
ENSG00000101974	3.004542755	0.019533484
ENSG00000167291	-0.412376511	0.019558653
ENSG00000235303	1.822641186	0.019565007
ENSG00000270788	-0.598995845	0.019691999
ENSG00000165185	1.200259827	0.019791625
ENSG00000119778	1.181916918	0.019874825
ENSG00000145734	-0.376468188	0.019907424
ENSG00000272379	-0.551835956	0.019907424
ENSG00000010327	0.245995427	0.019931505
ENSG00000111875	1.487982608	0.019931505
ENSG00000197136	-0.387254234	0.019983288
ENSG00000116731	3.018052307	0.020049255
ENSG00000008869	-0.299888773	0.020061266
ENSG00000112304	-0.402112742	0.020137234
ENSG00000124406	-0.48511156	0.020156091
ENSG00000107960	0.420060633	0.02030143
ENSG00000226487	-0.404267347	0.020393024
ENSG00000182871	-0.38089946	0.020393572
ENSG00000159167	3.333961061	0.020469981
ENSG00000130176	-0.384523741	0.020558908
ENSG00000096696	-0.467125425	0.020561728
ENSG00000198435	-0.394654212	0.020726156
ENSG00000143742	1.137568012	0.020788766
ENSG00000143314	-0.414512275	0.020810395
ENSG00000164241	2.524439209	0.020810395
ENSG00000160789	-0.360897307	0.020884481
ENSG00000260494	-0.399106618	0.020934935
ENSG00000170891	2.29408825	0.021016017
ENSG00000101346	0.277665247	0.021016017
ENSG00000142627	-0.440570422	0.021047702
ENSG00000167281	-0.369247307	0.021047702
ENSG00000164967	-0.37280657	0.021110101
ENSG00000233431	-0.516051532	0.021127986
ENSG00000259978	1.925274048	0.021127986
ENSG00000070031	1.281117274	0.021141234
ENSG00000122965	-0.524926974	0.021170666
ENSG00000114378	0.52286903	0.021196646
ENSG00000232556	-0.756047872	0.021223823
ENSG00000248257	-0.389269824	0.021287521
ENSG00000280132	0.565460086	0.021338149
ENSG00000267345	1.490368346	0.021338149
ENSG00000162390	0.463116917	0.021359755
ENSG00000089022	-0.262396836	0.021478416
ENSG00000130822	-0.32680351	0.021498453
ENSG00000111817	-0.390026729	0.021520422
ENSG00000143858	1.935558876	0.021544745
ENSG00000234979	2.947981968	0.021544745
ENSG00000127054	0.343088005	0.021606289
ENSG00000198919	1.650572537	0.021606289
ENSG00000134897	3.148974115	0.021606289
ENSG00000167635	-0.328853784	0.021698984
ENSG00000173545	-0.492463958	0.021728274
ENSG00000145220	0.79850269	0.021729528
ENSG00000267710	3.58948221	0.02176648
ENSG00000157782	0.311981247	0.021793466
ENSG00000172458	0.393597702	0.021833807
ENSG00000175215	0.724526369	0.021843414
ENSG00000276840	3.140782432	0.021851448
ENSG00000127463	0.370932316	0.021947067
ENSG00000196588	-0.90528412	0.021971295
ENSG00000226125	1.318608808	0.021981468
ENSG00000243274	-0.478432703	0.022074615
ENSG00000135439	1.127235519	0.02212878
ENSG00000163637	0.9247529	0.022292416
ENSG00000179134	-0.303148546	0.022334259
ENSG00000145819	1.353112935	0.02240129
ENSG00000164266	1.082625034	0.022458067
ENSG00000196653	1.669221211	0.022476396
ENSG00000129354	-0.73058696	0.022568762
ENSG00000210100	-1.113088413	0.022634308
ENSG00000286471	-1.46140795	0.023071481
ENSG00000153944	0.29020517	0.023071607
ENSG00000105613	-0.30873538	0.023138931
ENSG00000231437	-0.318106702	0.023144059
ENSG00000099817	-0.33716848	0.023144059
ENSG00000080573	-0.328973468	0.023172909
ENSG00000105514	0.488071652	0.023433461
ENSG00000260488	-0.40374756	0.023441536
ENSG00000164199	0.551800737	0.023500533
ENSG00000069345	-0.563053882	0.023608252
ENSG00000196660	-1.604107262	0.02363144
ENSG00000182870	0.480214188	0.023706245
ENSG00000171502	0.515006584	0.023785323
ENSG00000149100	-0.438141094	0.023785323
ENSG00000173011	-0.293780349	0.023834526
ENSG00000197969	-1.034766241	0.023842223
ENSG00000117713	-0.297962985	0.023879038
ENSG00000236289	1.642473207	0.023879038
ENSG00000091181	1.179498558	0.023879038
ENSG00000254503	-0.458315398	0.023879038
ENSG00000148308	1.607871647	0.023903986
ENSG00000236998	-1.77886294	0.023995174
ENSG00000240771	1.675657901	0.023995174
ENSG00000115207	-0.477216041	0.024034773
ENSG00000252929	-0.411017992	0.024034773
ENSG00000199913	1.176474567	0.024034773
ENSG00000204176	-2.111950816	0.024034773
ENSG00000197599	0.633621146	0.024034773
ENSG00000071991	1.222145941	0.024034773
ENSG00000242509	1.098390502	0.024034773
ENSG00000158292	1.269382486	0.024049053
ENSG00000075651	1.532707813	0.024049053
ENSG00000276988	-0.654226983	0.024049053
ENSG00000118058	0.239553633	0.024049053
ENSG00000269514	0.689246983	0.024049053
ENSG00000186567	0.373829304	0.024049053
ENSG00000279608	1.172722812	0.024079841
ENSG00000042286	0.46176591	0.024158195
ENSG00000203485	2.010551256	0.024158195
ENSG00000263887	-0.428231117	0.024158195
ENSG00000166348	-0.34577442	0.024217382
ENSG00000091536	-0.350406751	0.024250903
ENSG00000182022	-0.39563299	0.024345973
ENSG00000260053	-0.439986215	0.02434938
ENSG00000226239	-0.334057651	0.02435181
ENSG00000152128	1.786830662	0.024573897
ENSG00000249786	1.826418337	0.024587547
ENSG00000202078	-0.384633429	0.024601917
ENSG00000249857	1.474439167	0.02477207
ENSG00000112182	-0.316522473	0.02477207
ENSG00000130592	1.764044022	0.02477207
ENSG00000259616	2.856352734	0.02477207
ENSG00000207549	1.149266182	0.02477207
ENSG00000182580	0.471157416	0.024819811
ENSG00000172534	1.327826316	0.024819811
ENSG00000228223	0.344056125	0.024892649
ENSG00000102780	0.412779436	0.02499887
ENSG00000120662	0.707847186	0.02499887
ENSG00000230845	0.740824872	0.025063209
ENSG00000260328	1.601659374	0.025068499
ENSG00000225854	1.828969729	0.025083704
ENSG00000236194	-0.370998247	0.025159225
ENSG00000177947	2.706144947	0.0252824
ENSG00000225138	0.937023995	0.025354221
ENSG00000103740	1.523723878	0.025354221
ENSG00000149346	0.569584069	0.025354221
ENSG00000273002	-0.346877041	0.025431418
ENSG00000261150	-0.307549301	0.025440525
ENSG00000160691	-0.421112635	0.025482367
ENSG00000166111	0.334702413	0.025665596
ENSG00000260751	-0.439499821	0.025673404
ENSG00000126001	-0.435373957	0.025851877
ENSG00000005189	-0.505434601	0.025901314
ENSG00000281327	0.705601673	0.025902012
ENSG00000163491	-0.660788643	0.025906135
ENSG00000271216	0.617074086	0.025970851
ENSG00000182934	1.567327428	0.026029509
ENSG00000259797	0.948921271	0.026107243
ENSG00000213753	0.337529934	0.026107243
ENSG00000169504	-0.471591728	0.02617657
ENSG00000244139	-0.534851208	0.02617657
ENSG00000232496	1.408412881	0.02617657
ENSG00000059769	-0.340545507	0.02617657
ENSG00000100395	0.326973353	0.02617657
ENSG00000173578	0.38608874	0.02620132
ENSG00000222979	-0.432206195	0.026274447
ENSG00000059728	1.37079813	0.026278324
ENSG00000143797	0.284609095	0.026338045
ENSG00000109436	0.650903569	0.026338045
ENSG00000287403	1.386526748	0.026338045
ENSG00000166595	1.007054992	0.026378978
ENSG00000171421	-0.39316603	0.026403068
ENSG00000169057	-0.443318181	0.026403068
ENSG00000156970	2.137177658	0.026403068
ENSG00000248015	2.097686524	0.026403068
ENSG00000177338	1.040001726	0.026460466
ENSG00000100146	2.274368861	0.026511292
ENSG00000258986	0.651260989	0.026637373
ENSG00000007541	0.376723312	0.026637373
ENSG00000204610	0.600613344	0.026701148
ENSG00000264424	3.318434712	0.026797913
ENSG00000197361	0.881324603	0.026819008
ENSG00000205534	1.737169759	0.026825991
ENSG00000179136	0.442353009	0.026825991
ENSG00000187189	-1.050475052	0.026853548
ENSG00000005238	-0.489680324	0.026903012
ENSG00000148158	1.100306793	0.026983548
ENSG00000220472	-0.687389923	0.027067043
ENSG00000125999	0.364676194	0.027067043
ENSG00000160294	-0.414893242	0.027067043
ENSG00000207086	2.683633557	0.027130921
ENSG00000105323	-0.308887345	0.027130921
ENSG00000213339	-0.541373576	0.027179778
ENSG00000270450	-0.467977477	0.027228975
ENSG00000235196	0.684910902	0.027271152
ENSG00000274615	0.488024563	0.027271152
ENSG00000179151	1.349134715	0.027285185
ENSG00000224505	3.012714591	0.027331099
ENSG00000279544	2.733921983	0.027520514
ENSG00000100577	1.893604668	0.02753526
ENSG00000127334	0.380840194	0.027537016
ENSG00000226306	1.50862451	0.027643072
ENSG00000182963	-0.469055815	0.027643072
ENSG00000103642	0.51493129	0.02774381
ENSG00000275144	-1.823816504	0.027780815
ENSG00000135482	-0.443192824	0.027817715
ENSG00000097007	-0.330434915	0.028032388
ENSG00000282887	-0.496083415	0.028052085
ENSG00000272834	-1.264230618	0.028052085
ENSG00000278619	-1.387076358	0.028097276
ENSG00000136867	1.046508612	0.028132571
ENSG00000118976	-1.404196236	0.028278372
ENSG00000227399	-0.64590916	0.028436344
ENSG00000286044	1.647496477	0.028440781
ENSG00000229915	-0.690598816	0.028493609
ENSG00000181222	-0.310230209	0.028502314
ENSG00000167842	0.654770703	0.028583679
ENSG00000173214	-0.384984616	0.028834727
ENSG00000237984	1.706887145	0.028911948
ENSG00000107625	0.827437509	0.029005653
ENSG00000179873	-0.507488836	0.029005653
ENSG00000207290	1.080099197	0.029038571
ENSG00000105701	0.368370876	0.029038571
ENSG00000198517	-0.270218449	0.029048476
ENSG00000124766	0.944232809	0.029115782
ENSG00000205593	-0.315143523	0.029196337
ENSG00000049089	-0.409511924	0.02920798
ENSG00000280119	0.874689551	0.02920798
ENSG00000172324	-0.266953231	0.02920798
ENSG00000185024	-0.235675214	0.02920798
ENSG00000066044	-0.385538995	0.029213506
ENSG00000126453	1.111961083	0.029213506
ENSG00000255127	-0.822705115	0.029281974
ENSG00000163697	0.355688458	0.029298211
ENSG00000154767	-0.411027385	0.029312956
ENSG00000149657	-0.308219023	0.029458949
ENSG00000263017	-0.382046975	0.02951919
ENSG00000203325	-0.505718539	0.029576887
ENSG00000182472	-0.469410746	0.029611122
ENSG00000168803	0.508412546	0.029654575
ENSG00000104804	1.46215193	0.029668022
ENSG00000118680	-0.269278355	0.029709845
ENSG00000072310	0.852155657	0.029764886
ENSG00000267703	2.36447738	0.029798067
ENSG00000178977	0.572376482	0.029799756
ENSG00000272620	0.545009291	0.029841111
ENSG00000146833	0.750835351	0.029841111
ENSG00000187893	2.590013662	0.030045515
ENSG00000142089	-0.370959127	0.030053011
ENSG00000100403	-0.31643816	0.030068115
ENSG00000204338	2.824546089	0.030171278
ENSG00000222249	1.662045866	0.030171278
ENSG00000258620	-0.416096736	0.030217654
ENSG00000262248	-2.691276486	0.030217654
ENSG00000122707	0.406648823	0.030296005
ENSG00000285560	-0.380256824	0.030321784
ENSG00000135506	0.503807512	0.030327557
ENSG00000235552	-0.429623509	0.030327557
ENSG00000269526	0.791760321	0.030327557
ENSG00000227479	1.353672573	0.030372149
ENSG00000095203	-0.805072449	0.030372149
ENSG00000105810	1.343378042	0.030453534
ENSG00000161634	-0.388072061	0.030453534
ENSG00000116151	-0.279175955	0.030610702
ENSG00000161609	-0.281093234	0.030717514
ENSG00000163848	-0.581869502	0.030767616
ENSG00000075240	-0.291903424	0.030902934
ENSG00000285809	-2.59442082	0.03093679
ENSG00000175054	0.405109853	0.031008496
ENSG00000132376	0.748673197	0.03101508
ENSG00000152234	1.181638284	0.031020409
ENSG00000160883	0.448007837	0.031021363
ENSG00000138758	-0.490202385	0.031038053
ENSG00000203799	-0.419030934	0.03129898
ENSG00000139540	-0.939570737	0.03129898
ENSG00000106688	-0.738264254	0.031379873
ENSG00000232290	0.937687359	0.031396052
ENSG00000235505	1.257092511	0.031430981
ENSG00000167112	-0.314100037	0.031445399
ENSG00000026508	0.6625551	0.031568743
ENSG00000286717	-0.490474617	0.031576997
ENSG00000143630	-0.221746608	0.031580147
ENSG00000225914	0.760322027	0.031599311
ENSG00000060339	1.22498424	0.031599311
ENSG00000130881	-0.329696276	0.031599311
ENSG00000076924	-0.368165651	0.031599311
ENSG00000144040	0.428020451	0.031640048
ENSG00000287463	2.138824907	0.031659429
ENSG00000116062	1.088164117	0.031784906
ENSG00000196364	-0.684084386	0.031784906
ENSG00000284685	-2.145672972	0.031980501
ENSG00000175170	2.426430515	0.032083021
ENSG00000048707	-0.279544073	0.03210499
ENSG00000111834	1.864417826	0.03210499
ENSG00000212123	1.228165247	0.032118603
ENSG00000287899	1.251949735	0.032198747
ENSG00000261949	-0.338825995	0.032204007
ENSG00000122863	-0.45246106	0.032260686
ENSG00000173404	-0.513437235	0.032260686
ENSG00000163701	-2.248409813	0.032341388
ENSG00000186470	0.690536037	0.032341388
ENSG00000288070	-0.755398241	0.032341388
ENSG00000140265	0.697666942	0.032341388
ENSG00000140254	-1.907302645	0.032359081
ENSG00000122257	0.440476352	0.032359081
ENSG00000131480	-1.860402168	0.032449884
ENSG00000176014	-0.79477984	0.03245764
ENSG00000143158	2.506148613	0.032556001
ENSG00000168806	0.492681686	0.032556001
ENSG00000188599	1.395788285	0.032556001
ENSG00000105357	-0.290635377	0.032556001
ENSG00000176302	-0.534868039	0.032669184
ENSG00000255622	1.505895806	0.032920417
ENSG00000243789	-0.440584239	0.032920417
ENSG00000078070	2.111485064	0.032969973
ENSG00000054965	0.549283448	0.033039575
ENSG00000160799	-0.539058664	0.033064437
ENSG00000144045	2.524223354	0.033110245
ENSG00000134278	0.290362988	0.033187683
ENSG00000231170	-0.512694098	0.033238873
ENSG00000246985	3.127409374	0.033238873
ENSG00000258598	-0.421150783	0.033238873
ENSG00000173535	-0.463228588	0.033242168
ENSG00000091262	-0.349914423	0.033287683
ENSG00000071909	-0.316332879	0.033324974
ENSG00000263011	1.837550727	0.033351443
ENSG00000078687	-0.252015841	0.033393658
ENSG00000260001	-0.488845514	0.033393658
ENSG00000104870	-0.336175795	0.033416502
ENSG00000186329	1.246912368	0.033451187
ENSG00000164972	0.438260692	0.033451187
ENSG00000213793	0.424979063	0.033451187
ENSG00000183066	-0.21095915	0.033451187
ENSG00000064961	-0.403893266	0.033483733
ENSG00000285521	-0.597262717	0.033539422
ENSG00000262692	0.601750161	0.033551129
ENSG00000164451	-0.407016457	0.033588301
ENSG00000135253	1.051158897	0.033635725
ENSG00000278299	1.066960121	0.033958723
ENSG00000175772	0.655931719	0.033988467
ENSG00000166262	-0.316481728	0.033988467
ENSG00000186638	-0.822535152	0.034010006
ENSG00000174775	-0.44143281	0.03413092
ENSG00000072778	-0.281622612	0.03413092
ENSG00000170852	0.621633185	0.034161557
ENSG00000158008	0.79886915	0.034206008
ENSG00000101412	2.641054327	0.034218405
ENSG00000089053	0.577389404	0.034328828
ENSG00000204531	0.765032676	0.034389184
ENSG00000127527	0.870171035	0.034389184
ENSG00000094804	1.142397739	0.034392098
ENSG00000176182	-0.421734391	0.034402862
ENSG00000142534	-0.28646109	0.034402862
ENSG00000163577	0.543513053	0.0344412
ENSG00000162066	2.729577072	0.034505554
ENSG00000110696	2.713476353	0.034561833
ENSG00000148154	-0.805075064	0.034567303
ENSG00000164916	0.929974972	0.034587245
ENSG00000198056	0.487228061	0.034587245
ENSG00000119203	0.950078486	0.034589749
ENSG00000225226	-0.428008917	0.034589749
ENSG00000272476	0.875300792	0.034589749
ENSG00000120254	1.627650686	0.034589749
ENSG00000122779	-0.756640494	0.034589749
ENSG00000254533	-0.425542172	0.034589749
ENSG00000276958	-0.509886755	0.034589749
ENSG00000230040	3.074380802	0.034589749
ENSG00000178980	0.400971768	0.034589749
ENSG00000161298	-0.274259553	0.034609045
ENSG00000279589	2.091612824	0.034658366
ENSG00000133313	-0.383494865	0.034664989
ENSG00000181433	0.749622312	0.034826343
ENSG00000165868	0.554314287	0.034870889
ENSG00000131044	1.775443169	0.035220375
ENSG00000225935	0.929919601	0.035299464
ENSG00000043093	2.033936396	0.035446112
ENSG00000249715	-0.571618123	0.035597037
ENSG00000100784	-0.282598627	0.035626064
ENSG00000116337	0.452404608	0.035660737
ENSG00000174903	-0.741456333	0.035704065
ENSG00000232490	2.701550269	0.035732611
ENSG00000184983	0.531243168	0.03574589
ENSG00000066933	0.344471685	0.035889123
ENSG00000231735	3.093643366	0.035920548
ENSG00000260381	-0.965607764	0.035945258
ENSG00000285287	0.381987048	0.035988869
ENSG00000164889	0.227221351	0.03604047
ENSG00000023191	-0.295384683	0.03604047
ENSG00000110934	-0.500758637	0.03604047
ENSG00000074660	0.373972418	0.03604047
ENSG00000161914	-0.633734522	0.03604047
ENSG00000221914	0.673472943	0.036065249
ENSG00000170515	-0.339283068	0.036412089
ENSG00000167612	3.152382667	0.036551294
ENSG00000167468	-0.34027712	0.036567056
ENSG00000111752	0.632888563	0.036581726
ENSG00000165757	2.009417235	0.036648424
ENSG00000198077	-0.261777788	0.036706686
ENSG00000188690	1.520493771	0.036723932
ENSG00000175899	-0.288891995	0.036791132
ENSG00000144583	-1.123121047	0.03680705
ENSG00000169570	-0.298230157	0.03680705
ENSG00000267002	-0.39554055	0.03680705
ENSG00000255420	-0.330339071	0.036872058
ENSG00000124467	0.408818943	0.036945432
ENSG00000235078	-0.363901094	0.036950451
ENSG00000213925	-0.577542053	0.037104429
ENSG00000287803	-0.743008968	0.037164925
ENSG00000259630	0.336404239	0.037359433
ENSG00000255556	1.802533321	0.037391741
ENSG00000183354	-0.229775768	0.037391741
ENSG00000212802	-0.357432172	0.0373918
ENSG00000173406	0.872084904	0.037466433
ENSG00000253112	-1.473529168	0.037476675
ENSG00000161800	0.553365701	0.037499026
ENSG00000251192	-1.2293942	0.037504072
ENSG00000186818	0.2776539	0.037607882
ENSG00000229498	-0.386296475	0.037610048
ENSG00000145780	0.824957185	0.037654357
ENSG00000165240	1.810789596	0.037660682
ENSG00000115896	-0.466056305	0.037722344
ENSG00000110811	-0.266840233	0.037722344
ENSG00000110090	-0.510580708	0.037844898
ENSG00000287067	0.360872331	0.038000281
ENSG00000170954	0.419244443	0.038000281
ENSG00000121897	-0.343982354	0.038000691
ENSG00000126581	-1.261002582	0.038255315
ENSG00000161594	-0.343353859	0.038255315
ENSG00000054392	1.16519875	0.038297052
ENSG00000182230	-0.510457399	0.038326725
ENSG00000096070	-0.435451395	0.038326725
ENSG00000106686	1.05940905	0.038326725
ENSG00000261222	2.167446245	0.038402062
ENSG00000075711	-0.417973771	0.038490115
ENSG00000158864	-0.364779133	0.038495625
ENSG00000272610	1.694249536	0.038495625
ENSG00000010322	-0.33388487	0.038495625
ENSG00000243368	2.452371654	0.038562868
ENSG00000216863	2.017328043	0.038629398
ENSG00000062725	-0.421968845	0.038643619
ENSG00000126768	-0.430758599	0.038646652
ENSG00000111271	2.309792639	0.038727666
ENSG00000141564	-0.243368579	0.038739191
ENSG00000105520	0.603407384	0.038745937
ENSG00000176261	-0.385685266	0.038808756
ENSG00000065882	-0.440157545	0.038808756
ENSG00000232299	0.477945196	0.038808756
ENSG00000264958	-0.40612154	0.038830855
ENSG00000186141	-0.738405221	0.038927102
ENSG00000250347	2.825765181	0.038938752
ENSG00000118873	-0.279602271	0.039136344
ENSG00000116005	0.396087143	0.039227763
ENSG00000136237	0.691631202	0.039227763
ENSG00000129744	-1.241047054	0.039227763
ENSG00000101347	2.692166178	0.039227763
ENSG00000236213	1.380460025	0.039242598
ENSG00000120008	-0.283495241	0.039242598
ENSG00000255192	-0.379149441	0.039242598
ENSG00000257539	1.043223338	0.03928296
ENSG00000078401	-0.955589057	0.039345124
ENSG00000112981	-0.310292053	0.03942081
ENSG00000170953	-0.533504117	0.03942081
ENSG00000210127	-1.208933128	0.03942081
ENSG00000175756	0.465282146	0.039550388
ENSG00000226328	0.830647759	0.039550388
ENSG00000170832	-2.139493191	0.039594967
ENSG00000138182	-0.285747132	0.039639721
ENSG00000250497	-1.322435822	0.039713607
ENSG00000281501	0.839847256	0.039722353
ENSG00000090659	-0.395525166	0.039884389
ENSG00000287315	0.370173212	0.039887737
ENSG00000188976	0.631488047	0.039887737
ENSG00000183955	2.630487921	0.039913863
ENSG00000167280	-0.609726847	0.039917091
ENSG00000153208	0.993300864	0.039964201
ENSG00000170921	-0.473119104	0.039964201
ENSG00000142623	1.275423533	0.039995645
ENSG00000113812	-2.615167799	0.040000919
ENSG00000198743	0.554874616	0.040125921
ENSG00000116191	-0.779736423	0.040190688
ENSG00000103507	-0.45856141	0.040190688
ENSG00000221852	3.330900773	0.040223658
ENSG00000267767	0.316972523	0.040223658
ENSG00000265399	0.709296613	0.040324193
ENSG00000058335	-0.625989735	0.040345834
ENSG00000100221	0.26313147	0.040345834
ENSG00000156966	1.39020316	0.04036588
ENSG00000253376	-0.367350844	0.040412384
ENSG00000144792	-0.467940103	0.040473842
ENSG00000047648	-0.327701691	0.040473842
ENSG00000103150	1.642304356	0.040493908
ENSG00000161944	0.438092102	0.040493908
ENSG00000101654	0.275633663	0.040493908
ENSG00000158113	-0.557839478	0.040673894
ENSG00000152669	-0.205969058	0.04079107
ENSG00000105865	0.425958804	0.040862089
ENSG00000177981	-0.736226282	0.040862089
ENSG00000229175	2.547928107	0.040862089
ENSG00000140829	-0.897535824	0.040898738
ENSG00000183318	1.628004647	0.040898738
ENSG00000021762	0.484021296	0.040916535
[truncated: 29,854 more rows]
