# Supplementary material for: Transcriptomic Analyses and Experimental Validation Identified Immune-Related lncRNA–mRNA Pair MIR210HG–BPIFC Regulating the Progression of Hypertrophic Cardiomyopathy
Source: Int J Mol Sci. 2024 Feb 29;25(5):2816. doi: 10.3390/ijms25052816 (PMC10932045; doi:10.3390/ijms25052816)
Supplement: Supplementary file 1 [file ijms-25-02816-s001.zip › Table S3 Immune-related mRNAs.csv]

SYMBOL	ENSEMBL
TNMD	ENSG00000000005
GCLC	ENSG00000001084
CD99	ENSG00000002586
NDUFAB1	ENSG00000004779
SLC4A1	ENSG00000004939
DVL2	ENSG00000004975
REXO5	ENSG00000005189
ABCC8	ENSG00000006071
TNFRSF12A	ENSG00000006327
MAP3K9	ENSG00000006432
TBXA2R	ENSG00000006638
TRAPPC6A	ENSG00000007255
CACNA2D2	ENSG00000007402
PIGQ	ENSG00000007541
MYLIP	ENSG00000007944
PKD1	ENSG00000008710
HHATL	ENSG00000010282
NISCH	ENSG00000010322
HFE	ENSG00000010704
FYN	ENSG00000010810
ELOA	ENSG00000011007
LARS2	ENSG00000011376
PIK3C2A	ENSG00000011405
CALCOCO1	ENSG00000012822
PSMC4	ENSG00000013275
MAN2B2	ENSG00000013288
POLR3B	ENSG00000013503
RNF14	ENSG00000013561
DPEP1	ENSG00000015413
SLC38A5	ENSG00000017483
RNF10	ENSG00000022840
BIRC3	ENSG00000023445
NR1H3	ENSG00000025434
KPNA6	ENSG00000025800
CD44	ENSG00000026508
BTN3A1	ENSG00000026950
RANBP3	ENSG00000031823
ALG1	ENSG00000033011
ATP6V0A1	ENSG00000033627
SH3YL1	ENSG00000035115
VCL	ENSG00000035403
RFC1	ENSG00000035928
AC118549.1	ENSG00000036549
CASR	ENSG00000036828
NSUN2	ENSG00000037474
BOD1L1	ENSG00000038219
EDC4	ENSG00000038358
C6	ENSG00000039537
RAI14	ENSG00000039560
BEST2	ENSG00000039987
AP2S1	ENSG00000042753
TG	ENSG00000042832
CUL7	ENSG00000044090
PHKA2	ENSG00000044446
EPHA3	ENSG00000044524
GEMIN8	ENSG00000046647
OFD1	ENSG00000046651
KIAA0556	ENSG00000047578
MAP4	ENSG00000047849
CC2D2A	ENSG00000048342
COL9A2	ENSG00000049089
ADAMTS6	ENSG00000049192
PER3	ENSG00000049246
ARID1B	ENSG00000049618
HEXB	ENSG00000049860
BCAR1	ENSG00000050820
PRSS8	ENSG00000052344
RRP12	ENSG00000052749
THRAP3	ENSG00000054118
CHRDL2	ENSG00000054938
NOP58	ENSG00000055044
PUM2	ENSG00000055917
ZFR	ENSG00000056097
IL17RB	ENSG00000056736
SEC61A1	ENSG00000058262
RASGRF1	ENSG00000058335
CROCC	ENSG00000058453
POLR3E	ENSG00000058600
UNKL	ENSG00000059145
TBXAS1	ENSG00000059377
CDK17	ENSG00000059758
NCKAP1	ENSG00000061676
EPN1	ENSG00000063245
ADCK1	ENSG00000063761
HAGH	ENSG00000063854
TMEM161A	ENSG00000064545
SUGP2	ENSG00000064607
SLC9A3R2	ENSG00000065054
KARS1	ENSG00000065427
CYB5R4	ENSG00000065615
PDE4A	ENSG00000065989
ELAVL1	ENSG00000066044
MYO9A	ENSG00000066933
RHOA	ENSG00000067560
DHX8	ENSG00000067596
RASSF1	ENSG00000068028
MEF2A	ENSG00000068305
GRIPAP1	ENSG00000068400
REEP1	ENSG00000068615
NUP133	ENSG00000069248
DNAJA2	ENSG00000069345
UFD1	ENSG00000070010
NUCB2	ENSG00000070081
SMG6	ENSG00000070366
CLTCL1	ENSG00000070371
GBA2	ENSG00000070610
CHAT	ENSG00000070748
SNX13	ENSG00000071189
FAM50A	ENSG00000071859
MYO3B	ENSG00000071909
ADGRL1	ENSG00000072071
EPN2	ENSG00000072134
LNX1	ENSG00000072201
P4HA2	ENSG00000072682
ACADVL	ENSG00000072778
ACAP1	ENSG00000072818
EVC	ENSG00000072840
LLGL2	ENSG00000073350
ST6GAL1	ENSG00000073849
PPP2R2C	ENSG00000074211
TEAD2	ENSG00000074219
SCARF1	ENSG00000074660
ANO8	ENSG00000074855
EIF4G3	ENSG00000075151
NUP37	ENSG00000075188
MARK3	ENSG00000075413
FRYL	ENSG00000075539
BCAP29	ENSG00000075790
MKRN2	ENSG00000075975
ACACB	ENSG00000076555
NMRK2	ENSG00000077009
DGKD	ENSG00000077044
TOP2B	ENSG00000077097
DNAJC10	ENSG00000077232
GTF3C1	ENSG00000077235
TULP3	ENSG00000078246
SYNJ2	ENSG00000078269
VDAC3	ENSG00000078668
TNRC6C	ENSG00000078687
TP73	ENSG00000078900
TOLLIP	ENSG00000078902
RUNX1T1	ENSG00000079102
CARMIL1	ENSG00000079691
DNM2	ENSG00000079805
COL5A3	ENSG00000080573
CLDND1	ENSG00000080822
MOK	ENSG00000080823
TCF7	ENSG00000081059
PKP1	ENSG00000081277
ITGAE	ENSG00000083457
PDS5B	ENSG00000083642
FAT1	ENSG00000083857
APLP2	ENSG00000084234
FAM234B	ENSG00000084444
TXLNA	ENSG00000084652
GCKR	ENSG00000084734
MAPRE3	ENSG00000084764
MTIF2	ENSG00000085760
CHERP	ENSG00000085872
MAST2	ENSG00000086015
NFX1	ENSG00000086102
EPDR1	ENSG00000086289
ITPKC	ENSG00000086544
ZFAND6	ENSG00000086666
ALG9	ENSG00000086848
TRIP6	ENSG00000087077
SRRT	ENSG00000087087
BAX	ENSG00000087088
ATRN	ENSG00000088812
SLC4A11	ENSG00000088836
SNX5	ENSG00000089006
P2RX7	ENSG00000089041
OAS1	ENSG00000089127
ZNF302	ENSG00000089335
CDIP1	ENSG00000089486
GMIP	ENSG00000089639
SPTLC1	ENSG00000090054
PAPOLA	ENSG00000090060
NDUFB2	ENSG00000090266
MAEA	ENSG00000090316
CD209	ENSG00000090659
TNRC6A	ENSG00000090905
OSBPL8	ENSG00000091039
TXNL1	ENSG00000091164
MYH7	ENSG00000092054
HECTD1	ENSG00000092148
TOX4	ENSG00000092203
HOOK2	ENSG00000095066
ITPR3	ENSG00000096433
DSP	ENSG00000096696
JAK2	ENSG00000096968
ABL1	ENSG00000097007
MACROH2A2	ENSG00000099284
ATP5F1D	ENSG00000099624
MARCHF2	ENSG00000099785
TIMM13	ENSG00000099800
CDC34	ENSG00000099804
POLR2E	ENSG00000099817
CDHR5	ENSG00000099834
MKNK2	ENSG00000099875
RANBP1	ENSG00000099901
CABIN1	ENSG00000099991
GGT1	ENSG00000100031
PATZ1	ENSG00000100105
MICALL1	ENSG00000100139
CCDC134	ENSG00000100147
DEPDC5	ENSG00000100150
SEPTIN3	ENSG00000100167
FBXO7	ENSG00000100225
GTPBP1	ENSG00000100226
CBX7	ENSG00000100307
RBFOX2	ENSG00000100320
TAB1	ENSG00000100324
ZC3H7B	ENSG00000100403
ACO2	ENSG00000100412
CERK	ENSG00000100422
KHNYN	ENSG00000100441
GZMH	ENSG00000100450
GZMB	ENSG00000100453
CDKL1	ENSG00000100490
VTI1B	ENSG00000100568
HIF1A	ENSG00000100644
TELO2	ENSG00000100726
ACIN1	ENSG00000100813
CINP	ENSG00000100865
UQCC1	ENSG00000101019
ZMYND8	ENSG00000101040
RIMS4	ENSG00000101098
STK4	ENSG00000101109
MTG2	ENSG00000101181
POFUT1	ENSG00000101346
USP14	ENSG00000101557
MYL12A	ENSG00000101608
RNF125	ENSG00000101695
POLI	ENSG00000101751
RBBP7	ENSG00000102054
KCND1	ENSG00000102057
RS1	ENSG00000102104
SRPX2	ENSG00000102359
NALCN	ENSG00000102452
ARHGEF7	ENSG00000102606
DGKH	ENSG00000102780
OLFM4	ENSG00000102837
MSLN	ENSG00000102854
NDRG4	ENSG00000103034
VAC14	ENSG00000103043
COG4	ENSG00000103051
HCFC1R1	ENSG00000103145
NPRL3	ENSG00000103148
TSC2	ENSG00000103197
NOMO3	ENSG00000103226
CIAO3	ENSG00000103245
RHBDL1	ENSG00000103269
CAPN15	ENSG00000103326
CLUAP1	ENSG00000103351
GGA2	ENSG00000103365
BCKDK	ENSG00000103507
KAT8	ENSG00000103510
RNF40	ENSG00000103549
TRIP4	ENSG00000103671
AP3B2	ENSG00000103723
RAB11A	ENSG00000103769
ZNF106	ENSG00000103994
TGM5	ENSG00000104055
RP1	ENSG00000104237
STK3	ENSG00000104375
INTS10	ENSG00000104613
ERI1	ENSG00000104626
KLHDC4	ENSG00000104731
ECH1	ENSG00000104823
PPP1R37	ENSG00000104866
FCGRT	ENSG00000104870
PLEKHJ1	ENSG00000104886
CD37	ENSG00000104894
OAZ1	ENSG00000104904
TLE5	ENSG00000104964
SGTA	ENSG00000104969
LILRB1	ENSG00000104972
VRK3	ENSG00000105053
C19orf44	ENSG00000105072
YJU2	ENSG00000105248
MEGF8	ENSG00000105429
FAM83E	ENSG00000105523
RASIP1	ENSG00000105538
KLF1	ENSG00000105610
KCNN1	ENSG00000105642
SUGP1	ENSG00000105705
DUS4L	ENSG00000105865
ZC3HAV1	ENSG00000105939
CAV1	ENSG00000105974
MET	ENSG00000105976
CPVL	ENSG00000106066
CRHR2	ENSG00000106113
CASP2	ENSG00000106144
ZKSCAN1	ENSG00000106261
SNX8	ENSG00000106266
GIMAP2	ENSG00000106560
URGCP	ENSG00000106608
AEBP1	ENSG00000106624
GCK	ENSG00000106633
SLC1A1	ENSG00000106688
AKNA	ENSG00000106948
PLGRKT	ENSG00000107020
KDM4C	ENSG00000107077
NCS1	ENSG00000107130
KCNT1	ENSG00000107147
FUBP3	ENSG00000107164
MPDZ	ENSG00000107186
GLIS3	ENSG00000107249
RAPGEF1	ENSG00000107263
SETX	ENSG00000107290
SH3GL2	ENSG00000107295
ABCA2	ENSG00000107331
SHB	ENSG00000107338
UBE2R2	ENSG00000107341
DVL1	ENSG00000107404
CCNJ	ENSG00000107443
ERLIN1	ENSG00000107566
MAPK8	ENSG00000107643
SPOCK2	ENSG00000107742
MTPAP	ENSG00000107951
STN1	ENSG00000107960
TASOR2	ENSG00000108021
LGI1	ENSG00000108231
KRT23	ENSG00000108244
RAPGEFL1	ENSG00000108352
RGS9	ENSG00000108370
GOSR2	ENSG00000108433
INTS2	ENSG00000108506
CHRNE	ENSG00000108556
SLC6A4	ENSG00000108576
CPD	ENSG00000108582
GOSR1	ENSG00000108587
KAT2A	ENSG00000108773
GABRA4	ENSG00000109158
SH3D19	ENSG00000109686
KLHL5	ENSG00000109790
CRYAB	ENSG00000109846
FNBP4	ENSG00000109920
ATG2A	ENSG00000110046
EHD1	ENSG00000110047
KMT5B	ENSG00000110066
PPP6R3	ENSG00000110075
UBE4A	ENSG00000110344
CBL	ENSG00000110395
SLC1A2	ENSG00000110436
AMBRA1	ENSG00000110497
MADD	ENSG00000110514
VWF	ENSG00000110799
P3H3	ENSG00000110811
PPFIBP1	ENSG00000110841
ELK3	ENSG00000111145
SCNN1A	ENSG00000111319
OAS3	ENSG00000111331
ACRBP	ENSG00000111644
COPS7A	ENSG00000111652
GNB3	ENSG00000111664
USP5	ENSG00000111667
TMEM14C	ENSG00000111843
PAK1IP1	ENSG00000111845
GCNT2	ENSG00000111846
RIPOR2	ENSG00000111913
SOD2	ENSG00000112096
GMNN	ENSG00000112312
SOBP	ENSG00000112320
TRIM38	ENSG00000112343
BICRAL	ENSG00000112624
CLIC5	ENSG00000112782
FBRSL1	ENSG00000112787
DROSHA	ENSG00000113360
SUB1	ENSG00000113387
NPR3	ENSG00000113389
IRX4	ENSG00000113430
PDE4D	ENSG00000113448
RAD1	ENSG00000113456
SLC12A7	ENSG00000113504
NUP155	ENSG00000113569
MACROH2A1	ENSG00000113648
HMGXB3	ENSG00000113716
ZNF346	ENSG00000113761
KPNA1	ENSG00000114030
USP4	ENSG00000114316
GNAT1	ENSG00000114349
TUSC2	ENSG00000114383
UMPS	ENSG00000114491
HEMK1	ENSG00000114735
ZBTB47	ENSG00000114853
ADAM23	ENSG00000114948
DGUOK	ENSG00000114956
OTOF	ENSG00000115155
NRBP1	ENSG00000115216
IFIH1	ENSG00000115267
RPS15	ENSG00000115268
USP34	ENSG00000115464
ST3GAL5	ENSG00000115525
STK25	ENSG00000115694
BIRC6	ENSG00000115760
GORASP2	ENSG00000115806
PRKD3	ENSG00000115825
DARS1	ENSG00000115866
PLCL1	ENSG00000115896
AAK1	ENSG00000115977
FAM20B	ENSG00000116199
AMPD2	ENSG00000116337
TRIM62	ENSG00000116525
ARHGEF2	ENSG00000116584
SWT1	ENSG00000116668
PRG4	ENSG00000116690
MAP7D1	ENSG00000116871
SIPA1L2	ENSG00000116991
KDM5B	ENSG00000117139
RAB29	ENSG00000117280
PRRC2C	ENSG00000117523
DARS2	ENSG00000117593
IRF6	ENSG00000117595
CD3EAP	ENSG00000117877
ZNF541	ENSG00000118156
CASP8AP2	ENSG00000118412
VAMP8	ENSG00000118640
MYL12B	ENSG00000118680
UBN1	ENSG00000118900
C1orf198	ENSG00000119280
FKBP15	ENSG00000119321
PGF	ENSG00000119630
MLH3	ENSG00000119684
ZC2HC1C	ENSG00000119703
EIF2B2	ENSG00000119718
FAM98A	ENSG00000119812
EPCAM	ENSG00000119888
WDR11	ENSG00000120008
CD274	ENSG00000120217
NUP43	ENSG00000120253
TNN	ENSG00000120332
CENPL	ENSG00000120334
MTRF1	ENSG00000120662
CLU	ENSG00000120885
SORBS3	ENSG00000120896
CHRNA2	ENSG00000120903
PPP3CC	ENSG00000120910
CEP89	ENSG00000121289
RGSL1	ENSG00000121446
B4GALT4	ENSG00000121578
CAT	ENSG00000121691
LIAS	ENSG00000121897
CPXM2	ENSG00000121898
CSMD2	ENSG00000121904
FLT3	ENSG00000122025
XPNPEP2	ENSG00000122121
RBBP6	ENSG00000122257
NAA60	ENSG00000122390
FAM126A	ENSG00000122591
SLC25A51	ENSG00000122696
RECK	ENSG00000122707
CHST3	ENSG00000122863
ITPR2	ENSG00000123104
ITIH5	ENSG00000123243
PFDN5	ENSG00000123349
STIL	ENSG00000123473
BAZ2B	ENSG00000123636
LPGAT1	ENSG00000123684
SLC12A4	ENSG00000124067
PREX1	ENSG00000124126
PTGIS	ENSG00000124212
ZBP1	ENSG00000124256
BTN2A2	ENSG00000124508
RRP36	ENSG00000124541
SERPINB6	ENSG00000124570
PEX6	ENSG00000124587
CPNE5	ENSG00000124772
RREB1	ENSG00000124782
SSR1	ENSG00000124783
EMC3	ENSG00000125037
CNOT1	ENSG00000125107
LRRC29	ENSG00000125122
DOK4	ENSG00000125170
C1orf61	ENSG00000125462
TTF1	ENSG00000125482
BARHL1	ENSG00000125492
ALKBH7	ENSG00000125652
CLPP	ENSG00000125656
C3	ENSG00000125730
RTN2	ENSG00000125744
MKKS	ENSG00000125863
TBC1D20	ENSG00000125875
MCM8	ENSG00000125885
BPIFB1	ENSG00000125999
CEP250	ENSG00000126001
MMP24OS	ENSG00000126005
AGO3	ENSG00000126070
PRR12	ENSG00000126464
NSRP1	ENSG00000126653
ZNF384	ENSG00000126746
KTN1	ENSG00000126777
FAM78A	ENSG00000126882
MAP2K2	ENSG00000126934
HIVEP3	ENSG00000127124
TRAF2	ENSG00000127191
DYRK2	ENSG00000127334
SLC35E1	ENSG00000127526
UQCR11	ENSG00000127540
WDR24	ENSG00000127580
SMARCA4	ENSG00000127616
KDM4B	ENSG00000127663
AKAP9	ENSG00000127914
MTERF1	ENSG00000127989
ZNF780B	ENSG00000128000
LRFN1	ENSG00000128011
APOL5	ENSG00000128313
CDHR3	ENSG00000128536
FOXP2	ENSG00000128573
STRIP2	ENSG00000128578
FLNC	ENSG00000128591
CCDC136	ENSG00000128596
CHN1	ENSG00000128656
TWSG1	ENSG00000128791
KNSTRN	ENSG00000128944
KRI1	ENSG00000129347
ILF3	ENSG00000129351
AP1M2	ENSG00000129354
RAB2B	ENSG00000129472
CDO1	ENSG00000129596
ASH2L	ENSG00000129691
CBFA2T3	ENSG00000129993
RPL36	ENSG00000130255
GTPBP3	ENSG00000130299
BST2	ENSG00000130303
PGLS	ENSG00000130313
MLLT1	ENSG00000130382
UNC13A	ENSG00000130477
SSBP4	ENSG00000130511
LSM4	ENSG00000130520
ZNF557	ENSG00000130544
OLFM1	ENSG00000130558
CAMSAP1	ENSG00000130559
EIF2S3	ENSG00000130741
THEMIS2	ENSG00000130775
CLIP1	ENSG00000130779
PLXNA3	ENSG00000130827
DUSP9	ENSG00000130829
ZNF331	ENSG00000130844
C12orf65	ENSG00000130921
UBE4B	ENSG00000130939
RGN	ENSG00000130988
CAP1	ENSG00000131236
ADGRE3	ENSG00000131355
C3orf20	ENSG00000131379
NAPSA	ENSG00000131400
NR1H2	ENSG00000131408
ACLY	ENSG00000131473
DIAPH1	ENSG00000131504
KRT33B	ENSG00000131738
C19orf57	ENSG00000132016
EMILIN2	ENSG00000132205
PRKAA1	ENSG00000132356
INPP5K	ENSG00000132376
EEFSEC	ENSG00000132394
EIF5A	ENSG00000132507
KDM6B	ENSG00000132510
TERF2	ENSG00000132604
NXT1	ENSG00000132661
RIN2	ENSG00000132669
PTPRA	ENSG00000132670
DAP3	ENSG00000132676
BCAN	ENSG00000132692
SERINC3	ENSG00000132824
BHMT2	ENSG00000132840
ZBED3	ENSG00000132846
GPALPP1	ENSG00000133114
SLC39A11	ENSG00000133195
PRAM1	ENSG00000133246
CNDP2	ENSG00000133313
MACROD1	ENSG00000133315
MYH11	ENSG00000133392
ARNTL	ENSG00000133794
DPF2	ENSG00000133884
MEN1	ENSG00000133895
UNC79	ENSG00000133958
TRIM45	ENSG00000134253
NGF	ENSG00000134259
SPIRE1	ENSG00000134278
CDC73	ENSG00000134371
IL15RA	ENSG00000134470
MYBPC3	ENSG00000134571
RBMX2	ENSG00000134597
PIWIL4	ENSG00000134627
AGO4	ENSG00000134698
SDS	ENSG00000135094
OASL	ENSG00000135114
HILPDA	ENSG00000135245
PRR5L	ENSG00000135362
ELF5	ENSG00000135374
TESPA1	ENSG00000135426
PPP1R1A	ENSG00000135447
ESPL1	ENSG00000135476
ZC3H10	ENSG00000135482
OS9	ENSG00000135506
AHI1	ENSG00000135541
STX11	ENSG00000135604
DHX9	ENSG00000135829
NPL	ENSG00000135838
NIBAN1	ENSG00000135842
RC3H1	ENSG00000135870
DOCK10	ENSG00000135905
ANKRD36	ENSG00000135976
ARHGEF4	ENSG00000136002
FLNB	ENSG00000136068
LMO7	ENSG00000136153
ALPK3	ENSG00000136383
BRIP1	ENSG00000136492
GATA4	ENSG00000136574
RALGPS1	ENSG00000136828
ST6GALNAC4	ENSG00000136840
USP20	ENSG00000136878
TEX10	ENSG00000136891
IL33	ENSG00000137033
DMAC1	ENSG00000137038
POLR1E	ENSG00000137054
PLAA	ENSG00000137055
IL11RA	ENSG00000137070
UBAP2	ENSG00000137073
APTX	ENSG00000137074
RNF38	ENSG00000137075
DCTN3	ENSG00000137100
GRHPR	ENSG00000137106
RPS6	ENSG00000137154
KIF13A	ENSG00000137177
GMPR	ENSG00000137198
SLC22A23	ENSG00000137266
MDC1	ENSG00000137337
THAP12	ENSG00000137492
NEK1	ENSG00000137601
SLTM	ENSG00000137776
LRRC49	ENSG00000137821
RMDN3	ENSG00000137824
PLCB2	ENSG00000137841
GCHFR	ENSG00000137880
SLC44A5	ENSG00000137968
IFT172	ENSG00000138002
KIF11	ENSG00000138160
PPIG	ENSG00000138398
BMP2K	ENSG00000138756
SEPTIN11	ENSG00000138758
SLC39A8	ENSG00000138821
MMAB	ENSG00000139428
SMARCC2	ENSG00000139613
VPS33A	ENSG00000139719
RAB15	ENSG00000139998
JDP2	ENSG00000140044
FBLN5	ENSG00000140092
ZSCAN29	ENSG00000140265
PSTPIP1	ENSG00000140368
WDR61	ENSG00000140395
PML	ENSG00000140464
CYP1A2	ENSG00000140505
TGFB1I1	ENSG00000140682
CPNE2	ENSG00000140848
OSGIN1	ENSG00000140961
RANBP10	ENSG00000141084
SKAP1	ENSG00000141293
IMPA2	ENSG00000141401
ARRB2	ENSG00000141480
TMC6	ENSG00000141524
CBX8	ENSG00000141570
CACNA1A	ENSG00000141837
MISP3	ENSG00000141854
BRD4	ENSG00000141867
ZIM3	ENSG00000141946
ZNF787	ENSG00000142409
CARM1	ENSG00000142453
GPR32	ENSG00000142511
PTH2	ENSG00000142538
EPHA2	ENSG00000142627
MYOM3	ENSG00000142661
RPL11	ENSG00000142676
IL22RA1	ENSG00000142677
HSPG2	ENSG00000142798
KIF2C	ENSG00000142945
SYPL2	ENSG00000143028
STRIP1	ENSG00000143093
NECTIN4	ENSG00000143217
PPOX	ENSG00000143224
RGS5	ENSG00000143248
USP21	ENSG00000143258
HMCN1	ENSG00000143341
PRUNE1	ENSG00000143363
RFX5	ENSG00000143390
PIP5K1A	ENSG00000143398
SELENBP1	ENSG00000143416
POGZ	ENSG00000143442
VASH2	ENSG00000143494
TPM3	ENSG00000143549
NUP210L	ENSG00000143552
SLC27A3	ENSG00000143554
UBAP2L	ENSG00000143569
AQP10	ENSG00000143595
GATAD2B	ENSG00000143614
HCN3	ENSG00000143630
ACP1	ENSG00000143727
MBOAT2	ENSG00000143797
PARP1	ENSG00000143799
WNT9A	ENSG00000143816
SFXN5	ENSG00000144040
LNPK	ENSG00000144320
CDCA7	ENSG00000144354
GRIP2	ENSG00000144596
TMF1	ENSG00000144747
ADPRH	ENSG00000144843
AGTR1	ENSG00000144891
SLIT2	ENSG00000145147
CORIN	ENSG00000145244
OCIAD2	ENSG00000145247
NDUFS6	ENSG00000145494
MYO10	ENSG00000145555
RPL37	ENSG00000145592
TSLP	ENSG00000145777
MEGF10	ENSG00000145794
TENM2	ENSG00000145934
FARS2	ENSG00000145982
MMUT	ENSG00000146085
ARHGAP18	ENSG00000146376
TAAR2	ENSG00000146378
TAAR1	ENSG00000146399
TIAM2	ENSG00000146426
PURB	ENSG00000146676
CASK	ENSG00000147044
TAF1	ENSG00000147133
ZNF185	ENSG00000147394
SLC25A37	ENSG00000147454
MAL2	ENSG00000147676
NFIB	ENSG00000147862
CDKN2B	ENSG00000147883
FBXO10	ENSG00000147912
SURF4	ENSG00000148248
SURF6	ENSG00000148296
MED22	ENSG00000148297
PTGES2	ENSG00000148334
HMCN2	ENSG00000148357
HSD17B12	ENSG00000149084
PAMR1	ENSG00000149090
CELF1	ENSG00000149187
ATM	ENSG00000149311
MTA2	ENSG00000149480
FEZ1	ENSG00000149557
LSM14B	ENSG00000149657
CABLES2	ENSG00000149679
CDC42EP2	ENSG00000149798
TM7SF2	ENSG00000149809
PPP4C	ENSG00000149923
DLAT	ENSG00000150768
PIH1D2	ENSG00000150773
NKAPD1	ENSG00000150776
PIP4K2A	ENSG00000150867
ITPR1	ENSG00000150995
ANK3	ENSG00000151150
MAGI1	ENSG00000151276
VIPAS39	ENSG00000151445
SCLT1	ENSG00000151466
PIGF	ENSG00000151665
NBAS	ENSG00000151779
CYSLTR2	ENSG00000152207
PDK1	ENSG00000152256
TCF7L1	ENSG00000152284
SPOCK1	ENSG00000152377
HOMER1	ENSG00000152413
XRCC4	ENSG00000152422
PAN3	ENSG00000152520
NADK2	ENSG00000152620
RASGRP3	ENSG00000152689
UTRN	ENSG00000152818
ADGRA3	ENSG00000152990
DAB2	ENSG00000153071
CLGN	ENSG00000153132
BMP6	ENSG00000153162
RGPD3	ENSG00000153165
HNRNPU	ENSG00000153187
CD96	ENSG00000153283
CD8A	ENSG00000153563
PTPRD	ENSG00000153707
LURAP1L	ENSG00000153714
ANKH	ENSG00000154122
TNIK	ENSG00000154310
OBSCN	ENSG00000154358
C10orf90	ENSG00000154493
SORBS2	ENSG00000154556
ADAMTS5	ENSG00000154736
OXNAD1	ENSG00000154814
USP43	ENSG00000154914
RSPH10B	ENSG00000155026
TTC39B	ENSG00000155158
C16orf87	ENSG00000155330
C9orf85	ENSG00000155621
RRAGA	ENSG00000155876
MIDEAS	ENSG00000156030
ADAMTSL3	ENSG00000156218
SFXN2	ENSG00000156398
KAT6B	ENSG00000156650
GALK2	ENSG00000156958
LHFPL4	ENSG00000156959
EXOG	ENSG00000157036
ATP2B2	ENSG00000157087
RBPMS	ENSG00000157110
NECAP2	ENSG00000157191
CLEC18A	ENSG00000157322
DDX19B	ENSG00000157349
KCNJ6	ENSG00000157542
BRAF	ENSG00000157764
CABP1	ENSG00000157782
DRC1	ENSG00000157856
C12orf43	ENSG00000157895
LDLRAP1	ENSG00000157978
FANCC	ENSG00000158169
COLEC12	ENSG00000158270
KCNB1	ENSG00000158445
DNAH3	ENSG00000158486
HTR6	ENSG00000158748
DEDD	ENSG00000158796
VWA5B1	ENSG00000158816
ADAMTS4	ENSG00000158859
NDUFS2	ENSG00000158864
EPB41	ENSG00000159023
SV2A	ENSG00000159164
CSRP1	ENSG00000159176
PSMD4	ENSG00000159352
C1R	ENSG00000159403
UBR1	ENSG00000159459
RSPRY1	ENSG00000159579
SPON2	ENSG00000159674
CCDC28B	ENSG00000160050
ATAD3B	ENSG00000160072
UBE2J2	ENSG00000160087
CFAP410	ENSG00000160226
LSS	ENSG00000160285
VAV2	ENSG00000160293
PCNT	ENSG00000160299
C19orf47	ENSG00000160392
ZDHHC12	ENSG00000160446
TAOK1	ENSG00000160551
MED27	ENSG00000160563
SAFB	ENSG00000160633
SHC1	ENSG00000160691
CHRNB2	ENSG00000160716
PTH1R	ENSG00000160801
MYL3	ENSG00000160808
ZNF382	ENSG00000161298
ZNF577	ENSG00000161551
CCDC155	ENSG00000161609
ALDH16A1	ENSG00000161618
DCD	ENSG00000161634
RPL26	ENSG00000161970
MSLNL	ENSG00000162006
MEIOB	ENSG00000162039
CLPB	ENSG00000162129
NEU3	ENSG00000162139
ASRGL1	ENSG00000162174
CYP4A22	ENSG00000162365
LZIC	ENSG00000162441
RBBP4	ENSG00000162521
TMCO4	ENSG00000162542
SCNN1D	ENSG00000162572
PEX19	ENSG00000162735
ATF3	ENSG00000162772
NBPF20	ENSG00000162825
WDR64	ENSG00000162843
PM20D1	ENSG00000162877
MRPL55	ENSG00000162910
CLHC1	ENSG00000162994
H3-3A	ENSG00000163041
C1QTNF7	ENSG00000163145
BOLA3	ENSG00000163170
PGLYRP4	ENSG00000163218
GNPDA2	ENSG00000163281
DCST1	ENSG00000163357
KRTCAP2	ENSG00000163463
NFASC	ENSG00000163531
EIF5A2	ENSG00000163577
GTPBP8	ENSG00000163607
NEPRO	ENSG00000163608
CCDC191	ENSG00000163617
CADPS	ENSG00000163618
C3orf49	ENSG00000163632
PPM1K	ENSG00000163644
APBB2	ENSG00000163697
TOPBP1	ENSG00000163781
SLC4A1AP	ENSG00000163798
RFC4	ENSG00000163918
PBRM1	ENSG00000163939
LRPAP1	ENSG00000163956
SLC51A	ENSG00000163959
PITX2	ENSG00000164093
MAD2L1	ENSG00000164109
ZNF474	ENSG00000164185
ANKRD33B	ENSG00000164236
EGFLAM	ENSG00000164318
RICTOR	ENSG00000164327
CALHM4	ENSG00000164451
TBX20	ENSG00000164532
RPS14	ENSG00000164587
FREM1	ENSG00000164946
RPP25L	ENSG00000164967
PSIP1	ENSG00000164985
UBAP1	ENSG00000165006
FXN	ENSG00000165060
KDM1B	ENSG00000165097
PIGA	ENSG00000165195
NOL6	ENSG00000165271
TRMT10B	ENSG00000165275
STOML2	ENSG00000165283
ARHGAP12	ENSG00000165322
INTS6L	ENSG00000165359
SPTSSA	ENSG00000165389
MARCHF8	ENSG00000165406
KBTBD6	ENSG00000165572
COMTD1	ENSG00000165644
QSOX2	ENSG00000165661
ENTR1	ENSG00000165689
HSPA12A	ENSG00000165868
FRAT1	ENSG00000165879
ARHGAP42	ENSG00000165895
LARGE2	ENSG00000165905
RAPSN	ENSG00000165917
AGBL2	ENSG00000165923
SMCO2	ENSG00000165935
ABTB2	ENSG00000166016
FBN1	ENSG00000166147
BRD7	ENSG00000166164
ALKBH3	ENSG00000166199
C16orf71	ENSG00000166246
STXBP4	ENSG00000166263
C2	ENSG00000166278
TRIM44	ENSG00000166326
TUB	ENSG00000166402
DENND2B	ENSG00000166444
TMEM41B	ENSG00000166471
ZNF3	ENSG00000166526
NDEL1	ENSG00000166579
CENPV	ENSG00000166582
PCLAF	ENSG00000166803
TMEM170A	ENSG00000166822
CLPX	ENSG00000166855
GPR182	ENSG00000166856
ZBTB39	ENSG00000166860
NEMP1	ENSG00000166881
ELFN2	ENSG00000166897
PBX3	ENSG00000167081
C15orf39	ENSG00000167173
ENGASE	ENSG00000167280
TBC1D16	ENSG00000167291
GPX4	ENSG00000167468
PROCA1	ENSG00000167525
AQP2	ENSG00000167580
CYP2S1	ENSG00000167600
ZNF146	ENSG00000167635
DAPK3	ENSG00000167657
EEF2	ENSG00000167658
UBXN6	ENSG00000167671
PLIN4	ENSG00000167676
TRPV3	ENSG00000167723
HSD11B1L	ENSG00000167733
C19orf48	ENSG00000167747
OTUB1	ENSG00000167770
SRP68	ENSG00000167881
SRRM2	ENSG00000167978
LTBP3	ENSG00000168056
MAP4K2	ENSG00000168067
MAJIN	ENSG00000168070
SETD5	ENSG00000168137
FILIP1L	ENSG00000168386
RAB31	ENSG00000168461
TNXB	ENSG00000168477
MTCL1	ENSG00000168502
SERINC2	ENSG00000168528
AHCYL1	ENSG00000168710
SEMA4C	ENSG00000168758
ADAL	ENSG00000168803
LCMT2	ENSG00000168806
STX18	ENSG00000168818
TNIP2	ENSG00000168884
LETM1	ENSG00000168924
TMEM129	ENSG00000168936
KLK7	ENSG00000169035
GSG1L	ENSG00000169181
NSMCE1	ENSG00000169189
CA5B	ENSG00000169239
MRPL1	ENSG00000169288
TMEM266	ENSG00000169758
CTNND2	ENSG00000169862
MUC3A	ENSG00000169894
SYAP1	ENSG00000169895
TAS1R3	ENSG00000169962
PUSL1	ENSG00000169972
TMEM154	ENSG00000170006
NFXL1	ENSG00000170448
KRT6C	ENSG00000170465
PA2G4	ENSG00000170515
ARL6IP1	ENSG00000170540
SERPINB9	ENSG00000170542
IRX1	ENSG00000170549
IRX2	ENSG00000170561
DLGAP1	ENSG00000170579
IRF2BP1	ENSG00000170604
FEZ2	ENSG00000171055
NRTN	ENSG00000171119
SOCS5	ENSG00000171150
RBKS	ENSG00000171174
TPPP	ENSG00000171368
MRPL36	ENSG00000171421
ZNF581	ENSG00000171425
KRT20	ENSG00000171431
DSEL	ENSG00000171451
RSL1D1	ENSG00000171490
COL24A1	ENSG00000171502
PLRG1	ENSG00000171566
PTCRA	ENSG00000171611
ANO5	ENSG00000171714
LGALS4	ENSG00000171747
COL8A2	ENSG00000171812
PCDHB1	ENSG00000171815
MLLT3	ENSG00000171843
RRM2	ENSG00000171848
CYP4F22	ENSG00000171954
SYNPO	ENSG00000171992
THOP1	ENSG00000172009
CD8B	ENSG00000172116
ID4	ENSG00000172201
BSG	ENSG00000172270
IL17D	ENSG00000172458
SNX32	ENSG00000172803
CES3	ENSG00000172828
BNC2	ENSG00000173068
KDM2A	ENSG00000173120
ADCY5	ENSG00000173175
PARP15	ENSG00000173200
MFSD4B	ENSG00000173214
STOX2	ENSG00000173320
ARV1	ENSG00000173409
PTPRM	ENSG00000173482
GMPPB	ENSG00000173540
SNX33	ENSG00000173548
XCR1	ENSG00000173578
CCDC106	ENSG00000173581
SCAI	ENSG00000173611
C11orf80	ENSG00000173715
HAP1	ENSG00000173805
RNF213	ENSG00000173821
TIGD3	ENSG00000173825
PLK3	ENSG00000173846
CBX2	ENSG00000173894
NRROS	ENSG00000174004
PIGG	ENSG00000174227
DENND4A	ENSG00000174485
MFSD4A	ENSG00000174514
RIN1	ENSG00000174791
PDE12	ENSG00000174840
NDUFA11	ENSG00000174886
MICOS13	ENSG00000174917
SEZ6L2	ENSG00000174938
KCTD13	ENSG00000174943
ATR	ENSG00000175054
VCPIP1	ENSG00000175073
ABO	ENSG00000175164
NPPA	ENSG00000175206
ZNF408	ENSG00000175213
ARHGAP1	ENSG00000175220
GAL3ST3	ENSG00000175229
GOLGA8A	ENSG00000175265
CST6	ENSG00000175315
SCUBE2	ENSG00000175356
AURKAIP1	ENSG00000175756
C11orf16	ENSG00000176029
TMPRSS7	ENSG00000176040
CRYBG2	ENSG00000176092
BNIP3	ENSG00000176171
MYPOP	ENSG00000176182
FOXR1	ENSG00000176302
DIRAS1	ENSG00000176490
GNG7	ENSG00000176533
BDNF	ENSG00000176697
TALDO1	ENSG00000177156
CHD9	ENSG00000177200
CCDC71	ENSG00000177352
CAVIN1	ENSG00000177469
ARIH2	ENSG00000177479
RABEP2	ENSG00000177548
RPLP2	ENSG00000177600
PNPLA2	ENSG00000177666
CRACR2B	ENSG00000177685
OR4F4	ENSG00000177693
POLR2L	ENSG00000177700
TMEM94	ENSG00000177728
SOX12	ENSG00000177732
CCDC184	ENSG00000177875
IMPDH2	ENSG00000178035
HTR3C	ENSG00000178084
ZNF114	ENSG00000178150
ZNF518B	ENSG00000178163
GALNT11	ENSG00000178234
CALML5	ENSG00000178372
CCDC185	ENSG00000178395
BEND3	ENSG00000178409
CTNNBIP1	ENSG00000178585
COX5A	ENSG00000178741
CPNE7	ENSG00000178773
PFAS	ENSG00000178921
GAK	ENSG00000178950
SELENOW	ENSG00000178980
TMEM107	ENSG00000179029
SAMD4B	ENSG00000179134
SHARPIN	ENSG00000179526
PDXDC1	ENSG00000179889
PUF60	ENSG00000179950
ZNF771	ENSG00000179965
EXOC3	ENSG00000180104
RCC1	ENSG00000180198
SLC9A4	ENSG00000180251
TSPYL5	ENSG00000180543
H2AC6	ENSG00000180573
H2BC4	ENSG00000180596
SSTR2	ENSG00000180616
SLC47A2	ENSG00000180638
CHRM4	ENSG00000180720
S1PR5	ENSG00000180739
ZDHHC20	ENSG00000180776
TRAPPC5	ENSG00000181029
SLC25A42	ENSG00000181035
TMEM45A	ENSG00000181458
RELL1	ENSG00000181826
TMEM259	ENSG00000182087
ERCC6L2	ENSG00000182150
P2RY8	ENSG00000182162
CAPN12	ENSG00000182472
MXRA7	ENSG00000182534
ADI1	ENSG00000182551
SPNS3	ENSG00000182557
EPHB3	ENSG00000182580
GJC1	ENSG00000182963
ZNF320	ENSG00000182986
AP2A2	ENSG00000183020
WBP2NL	ENSG00000183066
GAS6	ENSG00000183087
SF3A3	ENSG00000183431
PRR14L	ENSG00000183530
MRPL54	ENSG00000183617
MARCHF11	ENSG00000183654
BMP8A	ENSG00000183682
CBX6	ENSG00000183741
ACP7	ENSG00000183760
TRAIP	ENSG00000183763
OLFML1	ENSG00000183801
PNMA3	ENSG00000183837
IQGAP3	ENSG00000183856
LRRC55	ENSG00000183908
DNAH2	ENSG00000183914
DIABLO	ENSG00000184047
VPS33B	ENSG00000184056
IRAK1	ENSG00000184216
BPIFC	ENSG00000184459
KRBA2	ENSG00000184619
EIF4ENIF1	ENSG00000184708
FAM110C	ENSG00000184731
SORCS2	ENSG00000184985
BRF1	ENSG00000185024
ZNF445	ENSG00000185219
GP1BA	ENSG00000185245
PARPBP	ENSG00000185480
IRF7	ENSG00000185507
PSMD13	ENSG00000185627
PBX1	ENSG00000185630
SYN3	ENSG00000185666
SRL	ENSG00000185739
BCAP31	ENSG00000185825
BCL9L	ENSG00000186174
PPP1CC	ENSG00000186298
PRELID2	ENSG00000186314
RXRA	ENSG00000186350
KRT26	ENSG00000186393
BTN3A2	ENSG00000186470
C5orf38	ENSG00000186493
CEACAM19	ENSG00000186567
NF2	ENSG00000186575
CCDC73	ENSG00000186714
LILRB4	ENSG00000186818
RTN4RL2	ENSG00000186907
SERPINA11	ENSG00000186910
PPARA	ENSG00000186951
CHP1	ENSG00000187446
NHLRC1	ENSG00000187566
EXD3	ENSG00000187609
DNAJB13	ENSG00000187726
SOWAHD	ENSG00000187808
H1-2	ENSG00000187837
LRRC74B	ENSG00000187905
CPSF4L	ENSG00000187959
WNT7B	ENSG00000188064
C11orf95	ENSG00000188070
C19orf54	ENSG00000188493
CFAP77	ENSG00000188523
NBR1	ENSG00000188554
IGFL3	ENSG00000188624
RTL6	ENSG00000188636
CC2D2B	ENSG00000188649
PLA2G2E	ENSG00000188784
SLX4	ENSG00000188827
SBSN	ENSG00000189001
RNF222	ENSG00000189051
PLEKHG4	ENSG00000196155
HRCT1	ENSG00000196196
GREB1	ENSG00000196208
ELAVL3	ENSG00000196361
LONP1	ENSG00000196365
THEM5	ENSG00000196407
TSC22D2	ENSG00000196428
SIAH1	ENSG00000196470
MYO6	ENSG00000196586
KRT39	ENSG00000196859
NHLRC2	ENSG00000196865
ANXA6	ENSG00000197043
GAL3ST4	ENSG00000197093
SLC6A17	ENSG00000197106
PIWIL2	ENSG00000197181
FAM110D	ENSG00000197245
BLM	ENSG00000197299
ZNF517	ENSG00000197363
ADARB1	ENSG00000197381
CYP2F1	ENSG00000197446
GALP	ENSG00000197487
TOPORS	ENSG00000197579
CPLANE1	ENSG00000197603
MYH6	ENSG00000197616
CFAP43	ENSG00000197748
CFD	ENSG00000197766
EME2	ENSG00000197774
SPG7	ENSG00000197912
ZNF347	ENSG00000197937
PRIM1	ENSG00000198056
CYP2A7	ENSG00000198077
ZBTB14	ENSG00000198081
MAN1A2	ENSG00000198162
TFDP1	ENSG00000198176
QRICH1	ENSG00000198218
SPRED2	ENSG00000198369
GFPT1	ENSG00000198380
NTRK1	ENSG00000198400
MT1F	ENSG00000198417
NRARP	ENSG00000198435
TPM2	ENSG00000198467
ZNF627	ENSG00000198551
NUDT16	ENSG00000198585
UNC13B	ENSG00000198722
CTR9	ENSG00000198730
CDC42BPB	ENSG00000198752
COLGALT2	ENSG00000198756
TMEM184B	ENSG00000198792
MTOR	ENSG00000198793
MT-ND3	ENSG00000198840
R3HDM4	ENSG00000198858
STKLD1	ENSG00000198870
DMD	ENSG00000198947
NAGA	ENSG00000198951
IQANK1	ENSG00000203499
STUM	ENSG00000203685
CR1	ENSG00000203710
FAM229B	ENSG00000203778
PRRT1	ENSG00000204314
SDHD	ENSG00000204370
NEU1	ENSG00000204386
VWA7	ENSG00000204396
PRRC2A	ENSG00000204469
ABCF1	ENSG00000204574
PRR3	ENSG00000204576
DDR1	ENSG00000204580
TRIM10	ENSG00000204613
TBC1D8	ENSG00000204634
GABBR1	ENSG00000204681
TTC25	ENSG00000204815
DCTN1	ENSG00000204843
PCDHGA1	ENSG00000204956
PRR13	ENSG00000205352
DENND6B	ENSG00000205593
ITSN1	ENSG00000205726
C16orf96	ENSG00000205832
ZNF316	ENSG00000205903
RNPS1	ENSG00000205937
TMEM211	ENSG00000206069
KRTAP3-1	ENSG00000212901
ZNF611	ENSG00000213020
KRTAP4-12	ENSG00000213416
GPC2	ENSG00000213420
AP1G2	ENSG00000213983
PLIN5	ENSG00000214456
EML6	ENSG00000214595
UBE2QL1	ENSG00000215218
EFCAB8	ENSG00000215529
ATAD3C	ENSG00000215915
PPP1R3G	ENSG00000219607
C2orf16	ENSG00000221843
PPP2R2A	ENSG00000221914
C19orf73	ENSG00000221916
CKMT1A	ENSG00000223572
CERS1	ENSG00000223802
C4B	ENSG00000224389
NOL7	ENSG00000225921
AKR1B15	ENSG00000227471
RD3L	ENSG00000227729
HSBP1	ENSG00000230989
CYP21A2	ENSG00000231852
ASCL5	ENSG00000232237
ZNF879	ENSG00000234284
PPP1R3E	ENSG00000235194
SPAAR	ENSG00000235387
ZNF853	ENSG00000236609
RBM14	ENSG00000239306
STPG4	ENSG00000239605
COX19	ENSG00000240230
C22orf39	ENSG00000242259
EIF6	ENSG00000242372
NAA80	ENSG00000243477
NPIPB5	ENSG00000243716
TUBA4B	ENSG00000243910
N4BP2L2	ENSG00000244754
TWF2	ENSG00000247596
ABHD14A	ENSG00000248487
FER1L5	ENSG00000249715
PDCD6	ENSG00000249915
TERB1	ENSG00000249961
PCDHA10	ENSG00000250120
TRMT9B	ENSG00000250305
SMIM18	ENSG00000253457
ETV3L	ENSG00000253831
NANOGP8	ENSG00000255192
ZNF225	ENSG00000256294
PPT2-EGFL8	ENSG00000258388
TMEM179	ENSG00000258986
XKR7	ENSG00000260903
EPPK1	ENSG00000261150
SMIM36	ENSG00000261873
GFY	ENSG00000261949
OTUD7B	ENSG00000264522
SSX4	ENSG00000268009
NBPF14	ENSG00000270629
NUDT3	ENSG00000272325
AGBL1	ENSG00000273540
CYFIP1	ENSG00000273749
H2BC8	ENSG00000273802
TBC1D3	ENSG00000274611
H3C6	ENSG00000274750
FCGBP	ENSG00000275395
OR4E1	ENSG00000276240
ACACA	ENSG00000278540
PAGR1	ENSG00000280789
PRR33	ENSG00000283787
AP000944.5	ENSG00000285816
AC021087.5	ENSG00000286001
C3orf36	ENSG00000288547
DUS4L-BCAP29	ENSG00000288558
