# Supplementary material for: Transcriptomic Analyses and Experimental Validation Identified Immune-Related lncRNA–mRNA Pair MIR210HG–BPIFC Regulating the Progression of Hypertrophic Cardiomyopathy
Source: Int J Mol Sci. 2024 Feb 29;25(5):2816. doi: 10.3390/ijms25052816 (PMC10932045; doi:10.3390/ijms25052816)
Supplement: Supplementary file 1 [file ijms-25-02816-s001.zip › Table S4 Immune-related lncRNAs.csv]

SYMBOL	ENSEMBL
NINJ2-AS1	ENSG00000177406
LMO7DN	ENSG00000178734
ADORA2A-AS1	ENSG00000178803
LINC00670	ENSG00000179136
SREBF2-AS1	ENSG00000184068
AC021092.1	ENSG00000186019
KTN1-AS1	ENSG00000186615
TCL6	ENSG00000187621
LINC00994	ENSG00000189196
HMGA2-AS1	ENSG00000197301
AC008543.1	ENSG00000197332
AC012358.1	ENSG00000203327
POLH-AS1	ENSG00000203362
AL354919.1	ENSG00000203620
LINC01993	ENSG00000204277
FAM230H	ENSG00000206142
AC007277.1	ENSG00000213981
VPS33B-DT	ENSG00000214432
MEG3	ENSG00000214548
AC005562.1	ENSG00000214719
LINC01588	ENSG00000214900
ENTPD3-AS1	ENSG00000223797
EFCAB6-AS1	ENSG00000223843
CCNT2-AS1	ENSG00000224043
TMEM72-AS1	ENSG00000224812
SLC9A3-AS1	ENSG00000225138
LINC00092	ENSG00000225194
LINC01795	ENSG00000225226
TRAPPC12-AS1	ENSG00000225234
NUTM2B-AS1	ENSG00000225484
AC002378.1	ENSG00000225676
AL031658.1	ENSG00000226239
TEX41	ENSG00000226674
ENTPD1-AS1	ENSG00000226688
FAM30A	ENSG00000226777
AC005082.1	ENSG00000226816
LHFPL3-AS1	ENSG00000226869
LINC00511	ENSG00000227036
LINC01153	ENSG00000227143
MYOCD-AS1	ENSG00000227274
KIF9-AS1	ENSG00000227398
AC099066.2	ENSG00000227496
AC018647.1	ENSG00000227544
LINC01940	ENSG00000227744
AL139011.1	ENSG00000228606
HDAC2-AS2	ENSG00000228624
AC076966.2	ENSG00000229102
AC105053.1	ENSG00000229498
LINC01150	ENSG00000229671
MIR194-2HG	ENSG00000229719
AL022337.1	ENSG00000229770
C4B-AS1	ENSG00000229776
AL590666.2	ENSG00000229953
NFE4	ENSG00000230257
HHATL-AS1	ENSG00000230970
KLF3-AS1	ENSG00000231160
AC013448.1	ENSG00000231189
AL445426.1	ENSG00000231246
AL109615.2	ENSG00000231881
AC005537.2	ENSG00000232006
AL357514.1	ENSG00000232299
AL121895.1	ENSG00000232406
U52111.1	ENSG00000232725
LINC02022	ENSG00000232746
SLCO4A1-AS1	ENSG00000232803
AL360270.1	ENSG00000232811
CCDC144NL-AS1	ENSG00000233098
LINC00702	ENSG00000233117
LINC02574	ENSG00000233975
AL513165.1	ENSG00000234160
FGF14-AS1	ENSG00000234445
AC004231.1	ENSG00000234477
AL109924.2	ENSG00000234519
AC245060.2	ENSG00000234630
SDCBP2-AS1	ENSG00000234684
ITGA9-AS1	ENSG00000235257
AC002310.1	ENSG00000235560
PPP1R9A-AS1	ENSG00000236197
GRM8-AS1	ENSG00000236340
KCNMA1-AS1	ENSG00000236467
MTUS2-AS2	ENSG00000236758
MLIP-IT1	ENSG00000236996
NDUFA6-DT	ENSG00000237037
ZNF503-AS2	ENSG00000237149
LINC01409	ENSG00000237491
DCTN1-AS1	ENSG00000237737
AL365259.1	ENSG00000237742
DDR1-DT	ENSG00000237775
LINC00707	ENSG00000238266
LINC01119	ENSG00000239332
PSMD6-AS2	ENSG00000239653
PLCXD2-AS1	ENSG00000240766
HNF1A-AS1	ENSG00000241388
MIATNB	ENSG00000244625
BDNF-AS	ENSG00000245573
AP004609.3	ENSG00000245869
AC087521.2	ENSG00000246250
MIR210HG	ENSG00000247095
AP003498.1	ENSG00000248671
NOP14-AS1	ENSG00000249673
AP000866.2	ENSG00000250073
AC007126.1	ENSG00000250497
AC111000.4	ENSG00000250696
GMDS-DT	ENSG00000250903
AC073475.1	ENSG00000250938
TRPC7-AS2	ENSG00000250947
AC104126.1	ENSG00000251076
LINC02209	ENSG00000253279
AC022915.2	ENSG00000253608
C8orf37-AS1	ENSG00000253773
AP002336.2	ENSG00000254604
TMEM9B-AS1	ENSG00000254860
LINC02324	ENSG00000255002
LINC02730	ENSG00000255406
AC091564.5	ENSG00000255410
CASC23	ENSG00000255420
AP001267.3	ENSG00000255435
AP003721.2	ENSG00000256733
AC091078.1	ENSG00000257060
LINC02450	ENSG00000257114
AC008014.1	ENSG00000257261
AC012464.1	ENSG00000257283
AC025154.2	ENSG00000257588
AC084879.3	ENSG00000258313
AC104035.1	ENSG00000258551
PRC1-AS1	ENSG00000258725
AL049869.2	ENSG00000259076
AC091100.1	ENSG00000259422
AC004943.2	ENSG00000259768
AL353796.1	ENSG00000259994
AL032819.1	ENSG00000260132
AL162741.1	ENSG00000260179
PWRN4	ENSG00000260232
AL035071.1	ENSG00000260257
AC108206.2	ENSG00000260303
AC009052.1	ENSG00000260345
ERVK13-1	ENSG00000260565
STAM-AS1	ENSG00000260589
AC007494.2	ENSG00000260744
AC107398.3	ENSG00000260918
LINC01989	ENSG00000261156
LINC02252	ENSG00000261304
AP000439.3	ENSG00000261347
AC023830.2	ENSG00000261789
AC005606.2	ENSG00000261790
AC040160.1	ENSG00000262691
ZNF213-AS1	ENSG00000263072
LINC00667	ENSG00000263753
SKAP1-AS1	ENSG00000263787
AP005329.1	ENSG00000264235
AC015845.2	ENSG00000265542
AC125421.2	ENSG00000265927
AC103809.1	ENSG00000266106
AC005697.2	ENSG00000266527
AC137735.1	ENSG00000266765
AC008735.1	ENSG00000267096
LINC00868	ENSG00000267535
LINC01801	ENSG00000267767
AC011483.1	ENSG00000267879
CARD8-AS1	ENSG00000268001
PTOV1-AS1	ENSG00000268006
AC010325.2	ENSG00000268375
AC010643.1	ENSG00000268686
AC104534.1	ENSG00000268756
AC008555.2	ENSG00000269086
ZSCAN16-AS1	ENSG00000269293
AC092071.1	ENSG00000269353
AC018809.2	ENSG00000269982
AL353593.2	ENSG00000270110
AL391422.4	ENSG00000270504
AC007681.1	ENSG00000270571
AC008555.5	ENSG00000271171
LINC01050	ENSG00000271216
AC073176.1	ENSG00000271409
AC016877.3	ENSG00000271930
AC007390.1	ENSG00000272054
AL365181.2	ENSG00000272068
AL356277.3	ENSG00000272243
AL365181.3	ENSG00000272405
AL645608.6	ENSG00000272438
AC083798.2	ENSG00000272758
AC022296.4	ENSG00000272832
AL355388.1	ENSG00000273002
AC073957.3	ENSG00000273151
BX649632.1	ENSG00000273249
AC021752.1	ENSG00000273674
AC005089.1	ENSG00000274080
AL121772.1	ENSG00000274414
AL136962.1	ENSG00000276476
AL133243.3	ENSG00000276517
AL161891.1	ENSG00000276672
AL138820.1	ENSG00000277151
LHX1-DT	ENSG00000277268
AL109976.1	ENSG00000277287
AC135050.6	ENSG00000278133
LINC02736	ENSG00000279243
AL022311.1	ENSG00000279738
CCDC28A-AS1	ENSG00000279968
LINC01338	ENSG00000281327
SEPSECS-AS1	ENSG00000281501
EBLN3P	ENSG00000281649
AL591543.1	ENSG00000284612
AC092902.4	ENSG00000284624
LINC02811	ENSG00000284678
AC074008.1	ENSG00000284902
AC068707.1	ENSG00000285712
AL109924.4	ENSG00000285917
AC092353.2	ENSG00000286062
AC092803.2	ENSG00000286213
AC026748.3	ENSG00000286388
Z99716.2	ENSG00000286659
AC097375.5	ENSG00000286720
AC007387.1	ENSG00000286739
AC097658.4	ENSG00000286771
AL139286.2	ENSG00000286899
AC107067.2	ENSG00000286978
AC026736.1	ENSG00000286986
AC124248.2	ENSG00000287061
AL606500.1	ENSG00000287064
AC005962.2	ENSG00000287337
AL096840.3	ENSG00000287384
AC068580.5	ENSG00000287484
AL589787.2	ENSG00000287609
AC079768.3	ENSG00000287660
AC008625.1	ENSG00000287695
AC026120.3	ENSG00000287715
AP000944.7	ENSG00000287917
AC100834.2	ENSG00000287973
AC005618.4	ENSG00000288095
AL359259.1	ENSG00000288099
AL022318.5	ENSG00000288106
AL354833.1	ENSG00000288598
