# Supplementary material for: Transcriptomic Analyses and Experimental Validation Identified Immune-Related lncRNA–mRNA Pair MIR210HG–BPIFC Regulating the Progression of Hypertrophic Cardiomyopathy
Source: Int J Mol Sci. 2024 Feb 29;25(5):2816. doi: 10.3390/ijms25052816 (PMC10932045; doi:10.3390/ijms25052816)
Supplement: Supplementary file 1 [file ijms-25-02816-s001.zip › Table S5 The interaction of lncRNA-miRNA-mRNA in the network.xlsx.csv]

	microrna	gene_symbol.x	gene_symbol.y
1	miR-125a-5p/125b-5p/351/670/4319	OAS1	KTN1-AS1
3	miR-128/128ab	OAS1	KTN1-AS1
9	miR-145	OAS1	KTN1-AS1
10	miR-146ac/146b-5p	OAS1	KTN1-AS1
11	miR-150/5127	OAS1	KTN1-AS1
17	miR-182	OAS1	KTN1-AS1
18	miR-18ab/4735-3p	OAS1	KTN1-AS1
19	miR-199ab-5p	OAS1	KTN1-AS1
21	miR-203	OAS1	KTN1-AS1
22	miR-214/761/3619-5p	OAS1	KTN1-AS1
24	miR-216b/216b-5p	OAS1	KTN1-AS1
26	miR-23abc/23b-3p	OAS1	KTN1-AS1
29	miR-34ac/34bc-5p/449abc/449c-5p	OAS1	KTN1-AS1
30	miR-455-5p	OAS1	KTN1-AS1
31	miR-7/7ab	OAS1	KTN1-AS1
35	miR-9/9ab	OAS1	KTN1-AS1
36	miR-93/93a/105/106a/291a-3p/294/295/302abcde/372/373/428/519a/520be/520acd-3p/1378/1420ac	OAS1	KTN1-AS1
39	miR-125a-5p/125b-5p/351/670/4319	JAK2	KTN1-AS1
41	miR-129-5p/129ab-5p	JAK2	KTN1-AS1
49	miR-143/1721/4770	JAK2	KTN1-AS1
51	miR-145	JAK2	KTN1-AS1
52	miR-150/5127	JAK2	KTN1-AS1
55	miR-153	JAK2	KTN1-AS1
56	miR-17/17-5p/20ab/20b-5p/93/106ab/427/518a-3p/519d	JAK2	KTN1-AS1
58	miR-182	JAK2	KTN1-AS1
60	miR-199ab-5p	JAK2	KTN1-AS1
62	miR-203	JAK2	KTN1-AS1
63	miR-204/204b/211	JAK2	KTN1-AS1
72	miR-214/761/3619-5p	JAK2	KTN1-AS1
73	miR-216b/216b-5p	JAK2	KTN1-AS1
77	miR-218/218a	JAK2	KTN1-AS1
81	miR-23abc/23b-3p	JAK2	KTN1-AS1
87	miR-24/24ab/24-3p	JAK2	KTN1-AS1
88	miR-26ab/1297/4465	JAK2	KTN1-AS1
90	miR-338/338-3p	JAK2	KTN1-AS1
91	miR-33ab/33-5p	JAK2	KTN1-AS1
92	miR-34ac/34bc-5p/449abc/449c-5p	JAK2	KTN1-AS1
94	miR-425/425-5p/489	JAK2	KTN1-AS1
95	miR-7/7ab	JAK2	KTN1-AS1
99	miR-9/9ab	JAK2	KTN1-AS1
103	miR-125a-5p/125b-5p/351/670/4319	BPIFB1	KTN1-AS1
109	miR-129-5p/129ab-5p	BPIFB1	KTN1-AS1
111	miR-145	BPIFB1	KTN1-AS1
112	miR-146ac/146b-5p	BPIFB1	KTN1-AS1
114	miR-150/5127	BPIFB1	KTN1-AS1
123	miR-17/17-5p/20ab/20b-5p/93/106ab/427/518a-3p/519d	BPIFB1	KTN1-AS1
124	miR-204/204b/211	BPIFB1	KTN1-AS1
127	miR-214/761/3619-5p	BPIFB1	KTN1-AS1
128	miR-218/218a	BPIFB1	KTN1-AS1
130	miR-24/24ab/24-3p	BPIFB1	KTN1-AS1
131	miR-26ab/1297/4465	BPIFB1	KTN1-AS1
132	miR-338/338-3p	BPIFB1	KTN1-AS1
133	miR-33ab/33-5p	BPIFB1	KTN1-AS1
134	miR-34ac/34bc-5p/449abc/449c-5p	BPIFB1	KTN1-AS1
135	miR-425/425-5p/489	BPIFB1	KTN1-AS1
136	miR-503	BPIFB1	KTN1-AS1
138	miR-7/7ab	BPIFB1	KTN1-AS1
142	miR-9/9ab	BPIFB1	KTN1-AS1
145	miR-93/93a/105/106a/291a-3p/294/295/302abcde/372/373/428/519a/520be/520acd-3p/1378/1420ac	BPIFB1	KTN1-AS1
148	miR-103a/107/107ab	RHOA	TMEM72-AS1
150	miR-128/128ab	RHOA	TMEM72-AS1
152	miR-133abc	RHOA	TMEM72-AS1
153	miR-9/9ab	RHOA	TMEM72-AS1
154	miR-145	NGF	TMEM72-AS1
155	miR-29abcd	NGF	TMEM72-AS1
156	miR-338/338-3p	NGF	TMEM72-AS1
158	miR-34ac/34bc-5p/449abc/449c-5p	NGF	TMEM72-AS1
160	miR-145	IL33	TMEM72-AS1
161	miR-15abc/16/16abc/195/322/424/497/1907	IL33	TMEM72-AS1
162	miR-19ab	IL33	TMEM72-AS1
163	miR-214/761/3619-5p	IL33	TMEM72-AS1
164	miR-216a	IL33	TMEM72-AS1
165	miR-26ab/1297/4465	IL33	TMEM72-AS1
166	miR-34ac/34bc-5p/449abc/449c-5p	IL33	TMEM72-AS1
168	miR-9/9ab	IL33	TMEM72-AS1
170	miR-128/128ab	COLEC12	TMEM72-AS1
172	miR-133abc	COLEC12	TMEM72-AS1
173	miR-145	COLEC12	TMEM72-AS1
175	miR-19ab	COLEC12	TMEM72-AS1
176	miR-216a	COLEC12	TMEM72-AS1
177	miR-216b/216b-5p	COLEC12	TMEM72-AS1
180	miR-219-5p/508/508-3p/4782-3p	COLEC12	TMEM72-AS1
181	miR-23abc/23b-3p	COLEC12	TMEM72-AS1
182	miR-24/24ab/24-3p	COLEC12	TMEM72-AS1
185	miR-27abc/27a-3p	COLEC12	TMEM72-AS1
191	miR-338/338-3p	COLEC12	TMEM72-AS1
193	miR-34ac/34bc-5p/449abc/449c-5p	COLEC12	TMEM72-AS1
195	miR-9/9ab	COLEC12	TMEM72-AS1
197	miR-150/5127	PPP4C	LINC00092
200	miR-15abc/16/16abc/195/322/424/497/1907	PPP4C	LINC00092
202	miR-103a/107/107ab	TG	C4B-AS1
205	miR-138/138ab	TG	C4B-AS1
208	miR-143/1721/4770	TG	C4B-AS1
209	miR-145	TG	C4B-AS1
215	miR-146ac/146b-5p	TG	C4B-AS1
225	miR-182	TG	C4B-AS1
226	miR-194	TG	C4B-AS1
227	miR-199ab-5p	TG	C4B-AS1
229	miR-19ab	TG	C4B-AS1
230	miR-1ab/206/613	TG	C4B-AS1
231	miR-21/590-5p	TG	C4B-AS1
232	miR-214/761/3619-5p	TG	C4B-AS1
236	miR-27abc/27a-3p	TG	C4B-AS1
239	miR-34ac/34bc-5p/449abc/449c-5p	TG	C4B-AS1
241	miR-9/9ab	TG	C4B-AS1
243	miR-96/507/1271	TG	C4B-AS1
247	miR-199ab-5p	GZMB	C4B-AS1
251	miR-21/590-5p	GZMB	C4B-AS1
252	miR-214/761/3619-5p	GZMB	C4B-AS1
253	miR-27abc/27a-3p	GZMB	C4B-AS1
255	miR-9/9ab	GZMB	C4B-AS1
256	miR-145	NGF	C4B-AS1
257	miR-199ab-5p	NGF	C4B-AS1
261	miR-34ac/34bc-5p/449abc/449c-5p	NGF	C4B-AS1
263	miR-140/140-5p/876-3p/1244	IL33	C4B-AS1
265	miR-145	IL33	C4B-AS1
266	miR-182	IL33	C4B-AS1
267	miR-194	IL33	C4B-AS1
268	miR-199ab-5p	IL33	C4B-AS1
270	miR-19ab	IL33	C4B-AS1
271	miR-214/761/3619-5p	IL33	C4B-AS1
272	miR-34ac/34bc-5p/449abc/449c-5p	IL33	C4B-AS1
274	miR-9/9ab	IL33	C4B-AS1
276	miR-96/507/1271	IL33	C4B-AS1
277	miR-138/138ab	COLEC12	C4B-AS1
279	miR-140/140-5p/876-3p/1244	COLEC12	C4B-AS1
280	miR-145	COLEC12	C4B-AS1
282	miR-199ab-5p	COLEC12	C4B-AS1
286	miR-19ab	COLEC12	C4B-AS1
287	miR-27abc/27a-3p	COLEC12	C4B-AS1
289	miR-34ac/34bc-5p/449abc/449c-5p	COLEC12	C4B-AS1
291	miR-9/9ab	COLEC12	C4B-AS1
293	miR-103a/107/107ab	UBR1	C4B-AS1
295	miR-140/140-5p/876-3p/1244	UBR1	C4B-AS1
296	miR-145	UBR1	C4B-AS1
297	miR-146ac/146b-5p	UBR1	C4B-AS1
301	miR-182	UBR1	C4B-AS1
305	miR-194	UBR1	C4B-AS1
306	miR-199ab-5p	UBR1	C4B-AS1
308	miR-19ab	UBR1	C4B-AS1
311	miR-1ab/206/613	UBR1	C4B-AS1
312	miR-214/761/3619-5p	UBR1	C4B-AS1
313	miR-27abc/27a-3p	UBR1	C4B-AS1
318	miR-34ac/34bc-5p/449abc/449c-5p	UBR1	C4B-AS1
322	miR-9/9ab	UBR1	C4B-AS1
324	miR-96/507/1271	UBR1	C4B-AS1
326	miR-138/138ab	XCR1	C4B-AS1
327	miR-140/140-5p/876-3p/1244	XCR1	C4B-AS1
328	miR-143/1721/4770	XCR1	C4B-AS1
330	miR-145	XCR1	C4B-AS1
333	miR-182	XCR1	C4B-AS1
334	miR-199ab-5p	XCR1	C4B-AS1
336	miR-19ab	XCR1	C4B-AS1
338	miR-214/761/3619-5p	XCR1	C4B-AS1
341	miR-27abc/27a-3p	XCR1	C4B-AS1
343	miR-34ac/34bc-5p/449abc/449c-5p	XCR1	C4B-AS1
345	miR-9/9ab	XCR1	C4B-AS1
346	miR-122/122a/1352	BRAF	HHATL-AS1
347	miR-148ab-3p/152	BRAF	HHATL-AS1
348	miR-150/5127	BRAF	HHATL-AS1
351	miR-26ab/1297/4465	BRAF	HHATL-AS1
353	miR-138/138ab	JAK2	ZNF503-AS2
354	miR-141/200a	JAK2	ZNF503-AS2
355	miR-143/1721/4770	JAK2	ZNF503-AS2
357	miR-203	JAK2	ZNF503-AS2
358	miR-204/204b/211	JAK2	ZNF503-AS2
361	miR-214/761/3619-5p	JAK2	ZNF503-AS2
362	miR-216a	JAK2	ZNF503-AS2
363	miR-216b/216b-5p	JAK2	ZNF503-AS2
367	miR-24/24ab/24-3p	JAK2	ZNF503-AS2
368	miR-33ab/33-5p	JAK2	ZNF503-AS2
369	miR-490-3p	JAK2	ZNF503-AS2
370	miR-141/200a	NPR3	ZNF503-AS2
372	miR-143/1721/4770	NPR3	ZNF503-AS2
374	miR-146ac/146b-5p	NPR3	ZNF503-AS2
377	miR-192/215	NPR3	ZNF503-AS2
379	miR-203	NPR3	ZNF503-AS2
384	miR-204/204b/211	NPR3	ZNF503-AS2
385	miR-216a	NPR3	ZNF503-AS2
386	miR-216b/216b-5p	NPR3	ZNF503-AS2
388	miR-22/22-3p	NPR3	ZNF503-AS2
390	miR-33ab/33-5p	NPR3	ZNF503-AS2
392	miR-490-3p	NPR3	ZNF503-AS2
393	miR-138/138ab	BRAF	ZNF503-AS2
396	miR-141/200a	BRAF	ZNF503-AS2
397	miR-143/1721/4770	BRAF	ZNF503-AS2
399	miR-204/204b/211	BRAF	ZNF503-AS2
400	miR-214/761/3619-5p	BRAF	ZNF503-AS2
401	miR-216a	BRAF	ZNF503-AS2
402	miR-216b/216b-5p	BRAF	ZNF503-AS2
404	miR-33ab/33-5p	BRAF	ZNF503-AS2
406	miR-34ac/34bc-5p/449abc/449c-5p	NGF	PLCXD2-AS1
407	miR-128/128ab	COLEC12	PLCXD2-AS1
408	miR-138/138ab	COLEC12	PLCXD2-AS1
410	miR-183	COLEC12	PLCXD2-AS1
411	miR-24/24ab/24-3p	COLEC12	PLCXD2-AS1
412	miR-27abc/27a-3p	COLEC12	PLCXD2-AS1
414	miR-34ac/34bc-5p/449abc/449c-5p	COLEC12	PLCXD2-AS1
415	miR-9/9ab	COLEC12	PLCXD2-AS1
417	miR-190/190ab	CD8B	PLCXD2-AS1
418	miR-34ac/34bc-5p/449abc/449c-5p	CD8B	PLCXD2-AS1
419	miR-9/9ab	CD8B	PLCXD2-AS1
420	miR-132/212/212-3p	BPIFC	MIR210HG
421	miR-145	BPIFC	MIR210HG
424	miR-216b/216b-5p	BPIFC	MIR210HG
425	miR-24/24ab/24-3p	BPIFC	MIR210HG
428	miR-34ac/34bc-5p/449abc/449c-5p	BPIFC	MIR210HG
429	miR-133abc	FYN	AC091078.1
430	miR-145	FYN	AC091078.1
433	miR-150/5127	FYN	AC091078.1
434	miR-103a/107/107ab	TG	AC091078.1
440	miR-133abc	TG	AC091078.1
441	miR-145	TG	AC091078.1
447	miR-150/5127	TG	AC091078.1
451	miR-15abc/16/16abc/195/322/424/497/1907	TG	AC091078.1
454	miR-145	XCR1	AC091078.1
457	miR-150/5127	XCR1	AC091078.1
459	miR-15abc/16/16abc/195/322/424/497/1907	XCR1	AC091078.1
