# Supplementary material for: Transcriptomic Analyses and Experimental Validation Identified Immune-Related lncRNA–mRNA Pair MIR210HG–BPIFC Regulating the Progression of Hypertrophic Cardiomyopathy
Source: Int J Mol Sci. 2024 Feb 29;25(5):2816. doi: 10.3390/ijms25052816 (PMC10932045; doi:10.3390/ijms25052816)
Supplement: Supplementary file 1 [file ijms-25-02816-s001.zip › Table S6 GSE130036 sample information-20231115-1.xlsx]

## Sheet: Sheet1
Group	GEO Accession	Organism	Platform ID	Disease state	Tissue	Gender	Age
HCM1	GSM3730500	Homo sapiens	GPL20795	Hypertrophic cardiomyopathy	heart	male	25
HCM2	GSM3730501	Homo sapiens	GPL20795	Hypertrophic cardiomyopathy	heart	male	30
HCM3	GSM3730502	Homo sapiens	GPL20795	Hypertrophic cardiomyopathy	heart	male	48
HCM4	GSM3730503	Homo sapiens	GPL20795	Hypertrophic cardiomyopathy	heart	male	20
HCM5	GSM3730504	Homo sapiens	GPL20795	Hypertrophic cardiomyopathy	heart	female	31
HCM6	GSM3730505	Homo sapiens	GPL20795	Hypertrophic cardiomyopathy	heart	male	32
HCM7	GSM3730506	Homo sapiens	GPL20795	Hypertrophic cardiomyopathy	heart	female	36
HCM8	GSM3730507	Homo sapiens	GPL20795	Hypertrophic cardiomyopathy	heart	male	24
HCM9	GSM3730508	Homo sapiens	GPL20795	Hypertrophic cardiomyopathy	heart	male	30
HCM10	GSM3730509	Homo sapiens	GPL20795	Hypertrophic cardiomyopathy	heart	female	47
HCM11	GSM3730510	Homo sapiens	GPL20795	Hypertrophic cardiomyopathy	heart	female	28
HCM12	GSM3730511	Homo sapiens	GPL20795	Hypertrophic cardiomyopathy	heart	male	28
HCM13	GSM3730512	Homo sapiens	GPL20795	Hypertrophic cardiomyopathy	heart	male	43
HCM14	GSM3730513	Homo sapiens	GPL20795	Hypertrophic cardiomyopathy	heart	male	37
HCM15	GSM3730514	Homo sapiens	GPL20795	Hypertrophic cardiomyopathy	heart	female	36
HCM16	GSM3730515	Homo sapiens	GPL20795	Hypertrophic cardiomyopathy	heart	female	41
HCM17	GSM3730516	Homo sapiens	GPL20795	Hypertrophic cardiomyopathy	heart	female	30
HCM18	GSM3730517	Homo sapiens	GPL20795	Hypertrophic cardiomyopathy	heart	male	40
HCM19	GSM3730518	Homo sapiens	GPL20795	Hypertrophic cardiomyopathy	heart	male	39
HCM20	GSM3730519	Homo sapiens	GPL20795	Hypertrophic cardiomyopathy	heart	male	25
HCM21	GSM3730520	Homo sapiens	GPL20795	Hypertrophic cardiomyopathy	heart	male	19
HCM22	GSM3730521	Homo sapiens	GPL20795	Hypertrophic cardiomyopathy	heart	male	21
HCM23	GSM3730522	Homo sapiens	GPL20795	Hypertrophic cardiomyopathy	heart	female	31
HCM24	GSM3730523	Homo sapiens	GPL20795	Hypertrophic cardiomyopathy	heart	male	47
HCM25	GSM3730524	Homo sapiens	GPL20795	Hypertrophic cardiomyopathy	heart	male	38
HCM26	GSM3730525	Homo sapiens	GPL20795	Hypertrophic cardiomyopathy	heart	male	32
HCM27	GSM3730526	Homo sapiens	GPL20795	Hypertrophic cardiomyopathy	heart	female	36
HCM28	GSM3730527	Homo sapiens	GPL20795	Hypertrophic cardiomyopathy	heart	male	42
CTRL1	GSM3730528	Homo sapiens	GPL20795	Non-failing	heart	male	NA
CTRL2	GSM3730529	Homo sapiens	GPL20795	Non-failing	heart	male	NA
CTRL3	GSM3730530	Homo sapiens	GPL20795	Non-failing	heart	male	NA
CTRL4	GSM3730531	Homo sapiens	GPL20795	Non-failing	heart	male	NA
CTRL5	GSM3730532	Homo sapiens	GPL20795	Non-failing	heart	male	NA
CTRL6	GSM3730533	Homo sapiens	GPL20795	Non-failing	heart	male	NA
CTRL7	GSM3730534	Homo sapiens	GPL20795	Non-failing	heart	male	NA
CTRL8	GSM3730535	Homo sapiens	GPL20795	Non-failing	heart	female	NA
CTRL9	GSM3730536	Homo sapiens	GPL20795	Non-failing	heart	male	NA
