# Supplementary material for: Transcriptomic Analyses and Experimental Validation Identified Immune-Related lncRNA–mRNA Pair MIR210HG–BPIFC Regulating the Progression of Hypertrophic Cardiomyopathy
Source: Int J Mol Sci. 2024 Feb 29;25(5):2816. doi: 10.3390/ijms25052816 (PMC10932045; doi:10.3390/ijms25052816)
Supplement: Supplementary file 1 [file ijms-25-02816-s001.zip › Table S7 Primer information-20231113.xlsx]

## Sheet: Sheet1
Gene	PrimerBank ID	Sequences(5'-3')
MIR210HG Forward	-	AGGCAGATTTAGTGGACGCC
MIR210HG Reverse		ACAGCCTTTCTCAGGTGCAG
ZNF503-AS2 Forward	-	AATCAAATGGGAGCCCGAGG
ZNF503-AS2 Reverse		TGGGGAAAGGAAGAACGACG
JAK2 Forward	223671934c1	TCTGGGGAGTATGTTGCAGAA
JAK2 Reverse		AGACATGGTTGGGTGGATACC
NPR3 Forward	324120922c1	AGACTACGCCTTCTTCAACATTG
NPR3 Reverse		GCTTCAAAGTCGTGTTTGTCTCC
BRAF Forward	187608632c1	AATACACCAGCAAGCTAGATGC
BRAF Reverse		AATCAGTTCCGTTCCCCAGAG
BPIFC Forward	229606121c1	ATCCTCTCAGACCATTTACCCTG
BPIFC Reverse		TCAAGAGACTCAGAACCGCTTA
NPPA Forward	23510319a1	CAACGCAGACCTGATGGATTT
NPPA reverse		AGCCCCCGCTTCTTCATTC
NPPB Forward	83700236c1	TGGAAACGTCCGGGTTACAG
NPPB reverse		CTGATCCGGTCCATCTTCCT
FOXO6 forward	-	GGCCGCGCTCGTGTACC
FOXO6 reverse		TACACGAGCGCGGCCG
TRAF4 Forward	-	TATTGGGCCTGCCTATCCG
TRAF4 reverse		CAAAACTCGCACTTGAGGCG
HMGA2 Forward	-	ACCCAGGGGAAGACCCAAA
HMGA2 reverse		CCTCTTGGCCGTTTTTCTCCA
U6	-	CACGCAAATTCGTGAAGCGTTCCA
miR-132	-	GCACCGTGGCTTTCGATTGTTACT
miR-145	-	CGTCCAGTTTTCCCAGGAATCCCT
miR-216b	-	CGCTAATCTCTGCAGGCAACTGT
miR-24	-	CTGGCTCAGTTCAGCAGGAACAG
mir-34ac	-	CTGGCAGTGTCTTAGCTGGTTGT
miR-212	-	CGTAACAGTCTCCAGTCACGGC
miR-212-3p	-	TAACAGTCTCCAGTCACGGCC
miR-216b-5p	-	GCCAAATCTCTGCAGGCAAATGTGA
miR-24ab	-	CCGGTGCCTACTGAGCTGATAACA
miR-24-3p	-	CGGTGCCTACTGAGCTGATATCAGT
miR-34bc-5p	-	GCCGTAGGCAGTGTCATTAGCTGA
miR-449abc	-	CGTGGCAGTGTATTGTTAGCTGGT
miR-449c-5p	-	TAGGCAGTGTATTGCTAGCGGCT
mir-608	-	TAAGGGGTGGTGTTGGGACAGCTCC
miR-503-5p	-	CGTAGCAGCGGGAACAGTTCTGCA
miR-337-3p	-	GCGCCGCCTCCTATATGATGCCTTTC
